# Supplementary material for: Ethnic-specific association of amylase gene copy number with adiposity traits in a large Middle Eastern biobank
Source: NPJ Genom Med. 2021 Feb 9;6:8. doi: 10.1038/s41525-021-00170-3 (PMC7873199; doi:10.1038/s41525-021-00170-3)
Supplement: Supplementary file 2 — Supplementary Data 1 [file 41525_2021_170_MOESM2_ESM.txt]

ID	Ethnicity	AMY1	AMY2A	BMI	Trunk.fat.percentage	Total.fat.percentage
1	Persians	9	3	-0.4471396476	-1.1450219562	-0.8773344488
2	Admixed	2	2	0.3722422099	-0.3029221506	-0.2294551757
3	Arabs	2	2	0.2601186973	-0.1763515285	-0.1118692669
4	Arabs	5	1	0.2043653081	NA	NA
5	Arabs	6	2	0.2717749572	0.7437644597	0.4474822749
6	Arabs	4	2	-0.9123938507	0.4281759675	0.1351764162
7	Arabs	2	2	0.2283641491	-0.646366596	-0.4022703686
8	Persians	4	2	0.4855057765	0.5135799078	0.8545007165
9	Admixed	2	2	0.0519110474	0.1913201721	0.1760625774
10	Arabs	5	1	2.4569891179	NA	NA
11	Admixed	11	3	1.9595824554	1.2290888679	1.9272076874
12	Arabs	5	3	-0.9363746683	-0.7566450653	-0.6106324123
13	Admixed	9	3	-0.2891777331	-0.1277815807	-0.0083392754
14	Arabs	14	2	1.3582301558	0.9960157908	1.5344893492
15	Arabs	10	2	-0.2114744318	0.129293292	0.0540346205
16	Arabs	4	2	-1.1724997311	-0.4096972434	-0.5964763862
17	Persians	7	3	-0.8702598158	-0.6757051496	-0.7529285489
18	Persians	9	3	0.7875268145	0.473850015	0.4065892086
19	Arabs	6	2	-0.2975428697	0.1264537173	-0.206374548
20	Persians	2	2	0.0882905613	0.3793579301	0.3489443133
21	Persians	6	2	-0.2621861599	-0.7451484483	-0.7078863371
22	Arabs	6	2	0.4273364247	-0.0612227444	0.1212612648
23	Arabs	6	2	2.2837058992	NA	NA
24	Arabs	6	2	1.4035402054	1.2011477664	1.2519982219
25	Persians	7	3	0.3073021584	1.3687966914	1.0705492039
26	Arabs	6	2	0.3256045504	-0.0056946977	-0.0014993872
27	Arabs	6	2	1.0374596957	0.371623807	0.5004749608
28	Admixed	5	1	0.36423726	0.2604997562	0.2936382802
29	Arabs	4	2	-0.494305054	-0.5684661733	-0.6961471311
30	Arabs	4	2	-0.3232814098	0.2968772945	0.3532060065
31	Persians	4	2	-0.757396028	-0.7819103173	-0.7046447549
32	Arabs	8	2	0.0295069868	0.7594509764	0.7039444647
33	Arabs	6	2	0.3074510606	NA	NA
34	Arabs	4	2	1.3409867249	0.8622691557	0.8785855614
35	Arabs	6	2	0.2527858376	0.2238079527	0.3198676218
36	Persians	7	3	-0.3384637465	0.0763711453	0.1092581778
37	Arabs	8	2	-0.7647423658	-0.9008711931	-1.0162871157
38	Persians	4	2	1.1831049645	0.5138104924	0.6252051255
39	Arabs	10	2	0.0167499831	-0.3803477952	-0.3826644979
40	Arabs	6	2	-0.6695349875	-1.8481100377	-1.4297432254
41	EastAfricans	5	3	0.2093665603	0.3052513012	0.5403486294
42	Arabs	6	2	1.9003904577	1.2943669523	1.8313709197
43	Persians	3	1	1.4164100661	1.4047350353	1.4029332468
44	Persians	5	3	-1.7367302781	-2.5323918019	-2.2964371684
45	Arabs	5	1	1.49611834	2.4490385535	2.1864025148
46	Admixed	6	2	-0.1956017962	NA	NA
47	Arabs	4	2	-0.2291210703	-1.3821351668	-1.1206443334
48	Persians	4	2	-0.4432059039	0.4979253883	0.2965192718
49	Persians	8	2	-1.762570814	-1.8121166271	-1.5337185932
50	Arabs	6	2	NA	1.1571693132	2.6293549713
51	Arabs	10	2	0.835499281	-0.1106687923	-0.2004459284
52	Arabs	4	2	NA	NA	NA
53	Persians	6	2	0.378806777	0.9018955108	0.907604285
54	Arabs	6	2	-0.1242885663	0.5183529585	0.2909485045
55	Arabs	4	2	1.2969427138	0.1913201721	0.4106820204
56	Persians	3	3	0.1976478334	0.4291518836	0.3798355909
57	Persians	8	2	-0.0254843158	0.8259611449	0.6641623159
58	Persians	11	3	1.0775224082	NA	NA
59	Persians	8	2	2.0760756796	1.600956842	1.6668481954
60	Arabs	4	2	-0.1037464811	0.5508169389	0.384434565
61	Arabs	6	2	2.169510389	1.9291006495	2.1210363469
62	Persians	10	2	-0.2383346228	-0.106328514	-0.3184340118
63	Arabs	6	2	1.102740929	0.8161160413	0.915932801
64	Persians	8	2	0.0865233398	0.1636526583	0.0450979552
65	Arabs	9	3	0.4317269951	NA	NA
66	Arabs	4	2	0.4129682536	0.6410924597	0.6216741398
67	Persians	4	2	-1.9125262316	-2.2912568691	-1.9532590793
68	Arabs	5	1	-0.9556993467	NA	NA
69	EastAfricans	8	2	1.48683462	1.294783542	1.1967586906
70	Persians	8	2	-0.774507054	NA	NA
71	Arabs	6	2	0.0262195173	NA	NA
72	Arabs	5	3	1.9695214023	1.6705052706	1.7053783164
73	Persians	6	2	0.6473699427	0.1216321248	0.3262293398
74	Arabs	6	2	-0.6322367637	-0.2347072688	-0.2682602242
75	Persians	5	3	-0.4089682414	-1.2365318369	-1.2829657627
76	Admixed	5	3	-1.6636922232	-1.7184020588	-1.9898646131
77	EastAfricans	6	2	NA	2.5501852579	NA
78	Admixed	6	2	-0.3433803885	0.4403309518	0.2262515565
79	Arabs	8	2	0.172381368	0.5505996359	0.830459077
80	Persians	6	2	-0.3694544001	-0.646933813	-0.6656961799
81	Persians	6	2	-0.1267010298	0.2722853998	0.5323080424
82	Arabs	6	2	-0.3873052859	0.4726298716	0.4823783738
83	Persians	12	2	0.9602632157	NA	NA
84	Admixed	8	2	0.5007055714	0.1740342032	0.2746572001
85	EastAfricans	7	3	-0.7353355811	-0.4995420594	-0.5102893205
86	Persians	5	3	0.3117711398	0.4406894354	0.4662631414
87	Arabs	4	2	-0.5018425952	-0.4630185415	-0.3428431768
88	Arabs	14	2	0.0248957018	-0.6389067868	-0.4102643126
89	Arabs	10	2	1.8721962248	0.6085538858	0.9699068579
90	Arabs	9	1	-0.4478489525	0.5266279535	0.2109900643
91	Arabs	6	2	-0.355985052	0.535279219	0.227553543
92	Arabs	6	2	0.531500841	1.005002741	0.7765143851
93	Arabs	8	2	0.4000200761	-0.0286921708	-0.042596054
94	Persians	4	2	0.0304638075	0.4161587518	0.1879278928
95	Arabs	4	2	0.8788979584	0.2166277029	0.3680089455
96	Arabs	12	2	-0.5974151636	-0.3811484671	-0.3253385877
97	Persians	4	2	0.2838402266	0.3910919924	0.4084006811
98	Arabs	2	2	-0.0899850481	0.3390578159	-0.1829800899
99	Admixed	8	2	1.606981789	1.2669676468	1.6556515856
100	Arabs	8	2	-0.5374886332	0.3674141948	0.0257007972
101	Arabs	6	2	-0.931487435	-0.1763515285	-0.4050873126
102	Arabs	14	2	-1.3012233112	-0.7533956299	-0.8349653364
103	Persians	13	3	-1.1179698793	-1.5131651252	-1.1057420213
104	Arabs	10	2	-0.046932614	-0.0041601834	-0.1892406967
105	EastAfricans	11	3	NA	1.9943428446	3.20989021
106	Arabs	5	1	0.5685064131	0.9436349862	0.5157510016
107	Arabs	11	3	0.4598148291	0.8041072105	0.6133664225
108	Arabs	4	2	0.862663898	0.7097271944	0.966720675
109	Persians	8	2	0.6279345367	0.6700610985	0.4945561195
110	Admixed	6	2	0.6429835677	-1.5703405956	-0.7011337964
111	Arabs	6	2	-0.1174935825	NA	NA
112	Admixed	4	2	-1.0031744744	-0.2669105873	-0.1430926874
113	Arabs	6	2	-0.0367850473	0.0201980359	-0.1389943436
114	Persians	7	3	-0.9464415998	-0.969078562	-1.0099953581
115	Persians	10	2	0.4275516541	0.8979890965	0.8423023349
116	Persians	11	3	0.1370414177	-1.0474832492	-0.6451054732
117	Arabs	4	2	-0.1017879775	0.9068450996	0.5157510016
118	Arabs	8	2	-0.7123659286	0.4153234238	0.4827617831
119	Persians	8	2	-0.114548917	0.3586087094	0.3376233111
120	Persians	5	3	1.9241789868	1.8187034125	1.7655769751
121	Persians	9	3	-0.0581343694	NA	NA
122	Persians	3	3	-0.711543526	0.276459647	0.3326115107
123	Persians	9	3	-1.2314888551	-1.121186998	-1.0057164311
124	Persians	5	1	-0.9195444834	-1.6575021042	-1.9839285973
125	Arabs	6	2	-0.1767881335	-0.1602538824	0.0234986971
126	Admixed	6	2	-1.0090724421	-1.951248923	-2.4180735319
127	Arabs	10	2	-0.5288155175	-0.2748102649	-0.1908585657
128	Admixed	7	3	0.8977384514	0.9763288464	0.7511446293
129	Arabs	8	2	NA	NA	NA
130	Arabs	6	2	-0.2923015953	-0.5521503156	-0.5523187737
131	Persians	6	2	0.8207249163	0.6035320795	0.8339009776
132	Admixed	6	2	-0.6305018829	-0.2627244068	-0.1668018774
133	Arabs	4	2	-0.1342242328	0.4652604201	0.2727739692
134	Arabs	5	1	0.7076393682	-0.1802130756	-0.0126590908
135	Arabs	9	3	-0.3128221687	-0.8519612435	-1.1305474962
136	Arabs	9	1	-0.0360022791	-0.6229317595	-0.8344357613
137	Arabs	7	3	-0.4309328554	0.5228024982	0.2337623317
138	Persians	4	2	0.3476011499	0.2742004055	0.2033594582
139	Arabs	6	2	0.1549085305	-0.2536498188	-0.1655146559
140	Arabs	10	2	0.5805274576	0.7152399936	0.6995795506
141	Arabs	8	2	0.6024240896	0.2126126851	0.2975218951
142	Persians	6	2	0.7712971531	-0.5440642529	-0.32334535
143	Persians	6	2	-0.324025288	-0.3493516183	-0.5819112923
144	Arabs	4	2	2.2033399991	0.5354050674	1.2508679534
145	Arabs	14	2	-1.0051568661	-1.4351133624	-1.2707258329
146	Arabs	14	2	1.3936017246	1.6468601046	1.6031276923
147	Persians	6	2	0.5759245047	1.4802925473	1.2449139785
148	Persians	9	3	0.4538425441	-0.13895341	0.0245040059
149	Arabs	6	2	-0.8640152701	-0.2339012886	-0.1527941072
150	Persians	7	3	-0.8377864738	-0.8023047091	-0.6538053322
151	Persians	5	3	0.6712785623	0.5436730141	0.5352253806
152	Admixed	6	2	0.0357608851	0.7192302601	0.4630229437
153	Admixed	4	2	2.2729575783	1.825789086	1.7781863648
154	Persians	10	2	1.9753013066	NA	NA
155	Arabs	8	2	0.128394019	-0.0778334966	-0.2447600389
156	Persians	3	3	-0.9431642732	-0.5610043539	-0.4632307561
157	Admixed	6	2	0.3151166583	0.186500208	0.1186101018
158	Persians	6	2	1.8506365094	2.5664706341	2.4157573473
159	Arabs	6	2	1.1239073416	NA	NA
160	EastAfricans	4	4	-0.2399303046	0.5839537536	0.3572796063
161	Arabs	4	2	0.1605984913	0.5789125644	0.5029812856
162	Arabs	8	2	-0.197717631	0.5797877397	0.2490456891
163	Admixed	6	2	1.1484325441	0.8741592536	0.9496509919
164	Persians	6	2	-0.0762586695	0.4000322999	0.3487182635
165	Persians	7	3	0.262729726	-0.2383502534	-0.3071721826
166	Persians	13	3	0.8916420214	0.9149246549	1.0734098165
167	Admixed	4	2	1.0097359418	0.9599482359	0.6920623511
168	Admixed	6	2	1.4682577025	1.5447448109	1.6646006741
169	Persians	6	2	-0.710099215	-0.8268341159	-0.7857719943
170	Persians	4	2	0.3817912325	1.1848159853	0.9092483368
171	Persians	6	2	-1.3932899658	-2.4814284559	-2.1301378541
172	Persians	6	2	0.8692303327	0.7159444378	0.7168089297
173	Arabs	8	2	2.0972724251	1.7154394378	1.913373671
174	Persians	9	3	-1.8741635819	-2.8627595497	-2.6686981693
175	Arabs	5	1	-0.5966216922	-0.3603963929	-0.2113905513
176	Admixed	5	1	-0.6946353218	-0.8064888619	-0.7881815245
177	Persians	4	2	-0.2473100464	0.3587161794	0.4225057121
178	Persians	7	3	-0.0985077867	NA	NA
179	Persians	10	2	-0.2916924205	-0.3353420129	-0.423872125
180	Arabs	7	3	1.5415827951	2.3216535423	2.150368246
181	Arabs	8	2	1.0496945805	0.9347005169	1.036015467
182	Persians	6	2	-1.1163829849	-0.9077615888	-0.9870855683
183	Persians	9	3	-0.3592618519	-0.7328533952	-0.6300473681
184	Persians	7	3	-0.3843821007	0.6574046277	0.1320714318
185	Arabs	6	2	1.4298592273	0.632859697	0.6338219564
186	Persians	6	2	0.0581370907	-0.7076806436	-0.5488773002
187	Arabs	4	2	0.5585130808	NA	NA
188	Arabs	10	2	0.5157867745	-0.0740451214	0.0696827029
189	Persians	9	3	0.0326272815	0.8420243495	0.6790101916
190	Arabs	8	2	0.8365594272	0.9731647753	0.913477802
191	Arabs	5	1	1.4772011643	0.8864280748	0.7096666656
192	Arabs	6	2	0.7935466341	2.2198632941	1.9781530846
193	Arabs	7	1	0.1717187047	0.566741749	0.672625026
194	Persians	6	2	2.0226580836	1.6749111911	2.2813964309
195	Persians	7	3	NA	NA	NA
196	Arabs	6	2	1.2070199989	1.4178369663	1.3982036688
197	Arabs	11	3	1.2729025565	NA	NA
198	Admixed	8	2	0.183190626	NA	NA
199	Persians	8	2	1.9309703472	1.405726706	1.7731388205
200	Persians	6	2	1.8743048494	NA	NA
201	Persians	10	4	-0.6792563756	-0.9701967383	-0.9373014286
202	Arabs	5	3	2.1163666636	2.3213215366	2.2023333533
203	Arabs	8	2	2.2918948843	1.0253958677	1.367088662
204	Arabs	6	2	0.7672482269	-0.1732797938	-0.0807377981
205	Arabs	6	2	-0.5668105113	-0.1483136042	-0.1989304975
206	Arabs	6	2	-0.5498683566	0.9440365538	0.4748276564
207	Arabs	6	2	-0.2666148404	NA	NA
208	Persians	5	3	-1.4840699047	-1.2225716317	-1.1562149772
209	Arabs	10	2	1.5708929862	NA	NA
210	Arabs	10	2	-0.6666966298	-0.3607474852	-0.1581060857
211	Persians	7	3	-1.1758373651	-1.3493720346	-0.9272404921
212	Persians	9	3	0.1294590643	-0.3720484777	-0.3893913078
213	Arabs	4	2	-1.0218300743	-1.0428987107	-0.8361712855
214	Arabs	6	2	1.9695266025	2.1504606028	2.470866097
215	Arabs	4	2	-0.0927827668	0.3588321061	0.3021167485
216	Persians	4	2	0.4418329374	0.1100719694	0.0927814427
217	Arabs	6	2	1.2222975779	1.4261422555	1.2997431724
218	Persians	8	2	0.6671926622	1.0329825287	0.9858127774
219	Arabs	6	2	0.4876712187	0.8211326555	0.6832060604
220	Arabs	6	2	0.0108443957	-0.7524692566	-0.5757079637
221	Arabs	10	2	2.2706361564	1.5936391617	1.5191503295
222	Arabs	5	1	0.5515667341	0.5388015777	0.5022548274
223	Persians	14	2	-0.5194956924	-0.2997503686	-0.2014320897
224	Persians	6	2	-0.5504901415	-0.274922462	-0.1552646087
225	Arabs	6	2	-0.6028421367	-0.1031456232	0.1058699283
226	Persians	9	3	0.6658446559	0.4439569218	0.9460919705
227	Arabs	5	3	0.3801076281	-0.1605770324	0.0063298044
228	Arabs	10	2	0.6593325117	-0.0904238974	-0.0563383125
229	Arabs	10	2	-0.6936409442	-0.2995394537	-0.1403449231
230	Persians	8	2	-0.2109614003	-0.3488023258	-0.1574493269
231	Arabs	6	2	0.2686569128	0.5998733275	0.6336927138
232	Arabs	6	2	0.2342735847	-0.2128887771	-0.3997741418
233	Arabs	10	2	-0.9835087182	-0.7728324879	-0.866558785
234	Persians	8	2	0.9481315178	0.0720084181	0.3151519788
235	Arabs	8	2	0.1764812619	0.3049735309	0.1716547432
236	Arabs	5	1	1.9931964445	1.667319542	1.3754840588
237	Persians	11	3	1.0440181875	NA	NA
238	Admixed	10	2	0.3478428164	-0.5817138377	-0.5710687595
239	EastAfricans	6	2	1.3026383648	1.3728503294	1.3074591834
240	Arabs	7	3	0.6230893503	0.3105138694	0.1863880722
241	Admixed	6	2	-0.6990792444	-1.1993124383	-0.5744648775
242	Persians	4	2	-0.8236729668	0.0408751163	-0.4210933297
243	Arabs	10	2	0.2838402266	0.8938731836	0.8922098248
244	Persians	6	2	-0.3508981007	0.2040597753	-0.1065511053
245	Admixed	5	5	1.2314774538	0.6938552783	0.6542668517
246	Arabs	6	2	-0.8478542123	0.8209652948	0.2937326265
247	EastAfricans	8	2	0.1767234758	-0.1553963908	-0.1717778435
248	Arabs	6	2	0.4414818411	0.5963795155	0.3510481594
249	Arabs	4	2	0.4058399589	-0.302556937	-0.2189193857
250	Persians	7	1	1.3078951545	2.2394650031	1.9731728755
251	Arabs	6	2	-0.0400710672	0.0765454689	0.3082999571
252	Arabs	7	3	0.5221017178	0.5844641526	0.41507584
253	Arabs	8	2	0.6321984906	0.6165789322	0.3956634312
254	Admixed	6	2	0.2625620363	-0.0994262428	0.3350962654
255	Persians	7	3	0.8366123804	0.8446981116	0.8398390396
256	Arabs	5	1	0.7940540042	0.2315162527	0.1507402226
257	Arabs	6	2	0.8020652422	NA	NA
258	Arabs	8	2	0.8376074034	1.1025560773	1.0472927643
259	Persians	8	2	-0.4084011522	0.0638590008	0.1625968339
260	Arabs	6	2	-0.0996660827	0.1064327105	0.068509137
261	Arabs	7	3	1.536630331	NA	NA
262	Persians	13	3	-0.7303314055	-0.6100675803	-0.4485665391
263	Arabs	4	2	-0.706497556	-1.3003738009	-1.0343291012
264	Arabs	6	2	1.0732978099	NA	NA
265	Arabs	6	2	1.2179703796	1.8634707661	1.6530313066
266	Arabs	4	2	-0.6207157093	-0.1018888202	-0.222832055
267	Arabs	6	2	1.8630583419	1.4415947893	1.9226412787
268	Persians	8	2	-0.2410000091	0.6941934737	0.4138419447
269	Persians	8	2	0.2493186081	-0.2213780883	-0.0853607661
270	Admixed	6	2	1.7257039479	NA	NA
271	Arabs	10	2	0.0278375277	-0.1078386892	0.0892856137
272	Arabs	4	2	1.3896490824	1.5151321382	1.3914820461
273	Admixed	6	2	2.5388171768	NA	NA
274	Arabs	8	2	-0.4239149048	0.6240130619	0.6167762243
275	Persians	4	2	0.0979069977	-0.2342354268	-0.2104716771
276	Arabs	6	2	-0.9498335789	-0.3690553127	-0.4774980502
277	Arabs	6	2	-0.3714352823	-0.29443832	-0.4591447907
278	Persians	10	2	0.7308517235	-0.042142491	0.1326554456
279	Persians	6	2	0.3091047959	0.4290307545	0.1629842938
280	Admixed	9	3	1.5389654401	1.7950517115	1.8374116624
281	Arabs	14	2	0.4826842462	0.3139240582	0.2818539377
282	Admixed	14	2	-1.2558936368	-1.3004192526	-0.9827790737
283	EastAfricans	8	2	0.8207122778	-0.1390181338	0.0422814807
284	Admixed	10	2	-1.1417985289	-0.7861517722	-0.8817570354
285	Arabs	5	3	0.2170831379	NA	NA
286	Persians	10	2	0.8843337021	-0.3557706469	-0.1071842723
287	Arabs	10	2	-1.1236086254	-0.4340906863	-0.3695769087
288	Admixed	6	2	-0.0773921471	-0.1483136042	0.064975605
289	Persians	6	2	0.1870067833	0.4046215903	0.2038740319
290	Arabs	8	2	1.5141544275	1.2523103385	1.6412393663
291	Persians	8	2	1.1189277895	1.098230413	0.9861025064
292	Persians	12	2	0.4588309497	-0.7291771122	-0.5324430432
293	Persians	12	2	0.097078839	-0.4471082651	-0.2685280945
294	Arabs	9	3	-0.9270882117	-0.1030489577	-0.0585568656
295	Persians	10	2	-0.7386470303	NA	NA
296	Persians	6	2	-0.0148896998	0.2641294183	0.3650746742
297	Arabs	14	2	-0.6959627827	-0.2044642676	-0.3624308623
298	Arabs	6	2	-0.7901001117	-0.4834735649	-0.3134212933
299	Arabs	4	2	0.0512610891	0.698307545	0.5315924086
300	Arabs	10	2	0.9273904369	0.8875043983	1.1011673189
301	Persians	8	2	0.3349213004	-0.0004685687	-0.0769236493
302	Persians	5	1	-0.2926232084	0.0690775581	-0.2060595223
303	Admixed	14	2	1.5505419183	-0.2657089673	0.4820891713
304	Arabs	5	3	-1.7264206709	-1.4366184788	-1.3313440012
305	Arabs	9	3	0.2930549575	1.1607349412	0.8433539923
306	Arabs	8	2	-0.5794250552	0.1428364128	-0.2562896673
307	Admixed	11	3	2.3344645464	3.3806128922	3.3029127648
308	Persians	4	NA	-1.193120619	-1.3295869986	-1.1583355048
309	Arabs	8	2	-0.4446919856	-0.0993419004	0.009443271
310	Persians	14	3	-2.5394107812	-3.0632289003	-2.8241696845
311	Arabs	4	2	1.2398052555	0.7109773763	0.8111885019
312	Arabs	10	2	0.3998277836	0.2819701238	0.1158932525
313	Persians	6	2	0.7662478442	0.7068506767	0.6558287896
314	Admixed	9	3	2.2441134438	3.3105551811	3.1580694963
315	Persians	5	3	0.8962219011	0.2972906137	0.352284988
316	Persians	10	2	0.8266039502	0.9634222916	0.8803624135
317	Persians	5	3	-1.6112191025	-1.2716905877	-1.1690397881
318	Persians	10	2	-0.5049450541	-0.7892152517	-0.6668233002
319	Persians	10	2	0.0008209952	-0.4596183088	-0.4969721712
320	EastAfricans	4	2	0.7680029433	NA	NA
321	Persians	7	3	0.6508067947	0.6690257871	0.8834760599
322	Persians	5	3	-0.5434228976	-1.0471522334	-0.7831890321
323	Persians	8	2	0.2030067643	0.2640692576	0.412215913
324	Admixed	10	2	-0.3998766862	0.3590405845	0.1317514955
325	Persians	6	2	-1.1199364514	-1.6975939344	-1.7649535108
326	Arabs	8	2	0.7516432351	1.0245918333	0.9745778455
327	Arabs	5	1	-0.3483186484	0.4609597432	0.2699613025
328	Persians	12	2	-1.0792781683	-1.0794611541	-1.0425203439
329	Arabs	6	2	-0.3828165563	-0.2006255844	-0.4730799009
330	Persians	6	2	-0.3699015447	-0.8309623484	-0.7473407838
331	Arabs	6	2	-0.0867718128	-0.4752858194	-0.0641901354
332	Persians	6	2	-1.5485691821	NA	NA
333	Persians	6	2	-0.9637940509	-0.7692226529	-0.6599843117
334	Admixed	5	1	0.3246222137	-0.2047391593	-0.1739297927
335	Admixed	7	3	0.9370909138	0.8788186633	1.0015966213
336	Arabs	4	2	-1.0687543763	-0.8562752565	-1.1363172276
337	Persians	6	2	-1.4700605132	-1.4973785734	-0.9559231208
338	Persians	8	2	-0.5029733334	NA	NA
339	Persians	12	2	-2.2637872016	NA	-2.8480085081
340	Arabs	10	2	0.2461816493	-0.1553328543	-0.2189193857
341	Arabs	6	2	-0.034999892	0.0396679778	-0.0551260278
342	Persians	6	2	-0.1774533718	0.4940419216	0.4573000762
343	Persians	8	2	-1.4903614416	-2.4084004172	-2.5279074736
344	EastAfricans	6	2	1.1175508711	2.0395738571	1.9195608014
345	Admixed	5	3	-0.7599290836	NA	NA
346	Persians	11	3	-1.3590240971	-1.6532668646	-1.3958741892
347	Persians	4	2	-1.3642040079	-1.4893969335	-1.4994585536
348	Persians	6	2	-0.2068675575	0.1633407334	-0.0335511329
349	Persians	6	2	-1.3742823651	-1.8040351961	-1.3812010617
350	Persians	10	2	-1.0004691146	-1.4620962464	-1.1538666175
351	Persians	10	2	-1.3242250661	-0.0165934772	-0.4322326528
352	Persians	4	2	-0.169440705	0.42352584	0.0896007863
353	Arabs	9	1	-0.4693185807	-1.0023916569	-0.6422547479
354	EastAfricans	6	2	-0.5897898677	0.0611974842	-0.1920394757
355	Persians	8	4	0.2566361051	0.5111596397	0.3796052301
356	Arabs	5	3	0.1179269386	-0.1431980161	-0.1833079156
357	Persians	7	3	NA	1.1324196115	1.8989722489
358	Arabs	10	2	0.4710079289	0.7553126253	0.7685020259
359	Persians	8	2	0.9724371853	0.6737651875	0.7419980107
360	EastAfricans	6	2	-2.2472684493	-3.0882160126	-2.5280696591
361	Arabs	5	3	-1.1546788781	NA	NA
362	Arabs	14	2	-1.7866538188	-1.1627297308	-1.5645550722
363	Arabs	11	3	0.3834044943	0.8254783837	0.5560298532
364	Persians	8	2	1.5332517591	0.8732746425	1.104179801
365	Persians	4	2	0.4099140447	0.3921296094	0.2980406025
366	Arabs	6	2	0.2818937868	0.7680592226	0.5709590864
367	Persians	14	2	-0.5373248915	-1.3779371159	-0.9977388594
368	Arabs	5	3	-1.1562477436	-0.7778171666	-0.6273967773
369	Arabs	10	2	-0.7514007928	-0.945213007	-0.7096638678
370	Persians	6	2	-0.9654737326	-0.4834224202	-0.4778497827
371	Persians	13	3	-0.7577437837	-0.9826399565	-0.4658853541
372	Persians	8	2	0.1604924481	NA	NA
373	Arabs	10	2	0.7384632681	0.8781888171	0.8327429316
374	Persians	8	2	-1.1353662932	-0.8399261379	-0.936065014
375	Arabs	5	1	-0.1713795402	-0.2665141971	-0.20236999
376	Admixed	12	2	0.208876331	-0.1854474114	0.1067551917
377	Persians	14	2	-1.0415846828	-0.9827308931	-1.2097567917
378	Persians	7	3	-0.2333914339	-0.9486322577	-0.8312808202
379	Arabs	6	2	0.3200616832	0.0555491113	0.0896007863
380	Persians	6	2	0.912084111	0.5997555191	0.7247408613
381	Arabs	2	2	0.2918769821	1.5690630578	1.2634753955
382	Admixed	6	2	-0.4830692938	-0.1283420232	-0.2654327114
383	Admixed	9	5	0.9166278169	0.6853288235	0.8220317633
384	Admixed	6	2	-1.3305602423	-1.6520446912	-1.3667970497
385	Arabs	6	2	-0.3768521241	-0.0752561234	-0.077630405
386	Persians	14	2	0.3146993835	-0.2331660354	-0.1920394757
387	EastAfricans	6	2	-1.5770875349	-1.9801577733	-1.9688367929
388	Persians	6	2	-1.30028193	-0.5160569594	-0.5992141268
389	Arabs	8	2	-0.6130681156	-0.945213007	-0.8416331295
390	Persians	6	2	-0.7438008805	0.2044720107	-0.089714769
391	Persians	7	3	-1.7025599821	-1.3657517825	-1.1119047735
392	Arabs	4	2	-1.3794716521	-0.9535101651	-0.7858435289
393	Arabs	2	2	0.0614296802	NA	NA
394	Persians	4	NA	1.2975270458	0.0117092225	0.0874577804
395	Persians	4	2	-2.1533372749	-1.7778482871	-1.7820776596
396	Persians	10	2	1.0912701701	-0.1677988228	-0.0042259055
397	Admixed	6	2	-1.2118277802	-2.4912533962	-2.5147267973
398	Arabs	4	2	-1.4627728931	-0.7909758002	-1.3592106877
399	Persians	10	2	-0.5494672117	-0.6429417933	-0.8345381483
400	Persians	4	2	0.9801795797	0.8405973411	0.8164555832
401	Persians	7	3	-0.706497556	-0.3066598656	-0.6969899173
402	Arabs	6	2	0.1924165802	-0.0818702456	-0.1099881915
403	Persians	10	2	-0.4993227493	NA	-2.6232991424
404	Persians	10	4	-0.8478434303	-0.3238080628	-0.4758861964
405	Arabs	5	1	-0.5158876531	0.1140999284	-0.129946874
406	Persians	8	2	-0.7853060635	0.0027934184	0.0359537621
407	Arabs	12	2	-0.6171998199	0.6658375863	0.2103647126
408	Persians	10	2	-0.0009619144	-0.0129878968	-0.0822516702
409	Arabs	11	3	-0.725653661	-0.2584369617	-0.3141274729
410	Persians	9	3	0.8630099691	1.0776900868	1.1509192858
411	Persians	10	2	-0.0362908833	-0.801449773	-0.6145101605
412	Admixed	6	4	0.0042749215	0.4489385122	0.3928698193
413	EastAfricans	9	5	1.0272149683	1.1607349412	1.1659161324
414	Arabs	8	2	-0.6264253823	-0.017873063	-0.0925847954
415	Admixed	10	2	-0.5499820147	0.4081630327	0.1199510074
416	Admixed	4	2	-0.2878937485	0.2364767044	0.026003988
417	EastAfricans	8	2	0.0567074895	0.9847784292	1.0586614597
418	Persians	8	2	-1.0483387887	-0.5482641199	-0.5048952207
419	Persians	7	3	-0.8020799608	-1.0521759847	-1.1130183981
420	Arabs	10	2	0.6246212232	NA	1.3946084715
421	Admixed	12	2	-1.3104302663	-1.9021653153	-1.615837167
422	Persians	4	2	-1.6981908096	-1.1331554685	-1.205335822
423	Persians	NA	NA	NA	NA	NA
424	Persians	6	4	0.7347137436	0.1101637174	0.1336598025
425	Persians	14	2	-0.4832435735	-0.5929278803	-0.6878324818
426	Arabs	6	2	-0.6107069202	-0.7483105035	-0.7556576014
427	Persians	8	2	-1.3806723628	-1.5054614019	-1.5537330164
428	Admixed	8	2	-2.4877370648	NA	-3.7166328376
429	Admixed	8	4	1.2459522379	1.302552673	1.4707642616
430	Admixed	7	3	-0.1766120624	0.0196882074	0.0702962036
431	Persians	5	3	-0.9490913933	-1.3546235303	-1.0350498684
432	Arabs	8	2	-1.8428405075	-2.2295065594	-2.1174230718
433	Arabs	6	2	-1.0907242009	-0.99375203	-0.7513128694
434	Persians	11	3	1.0596864741	0.648406767	1.0074931814
435	Persians	9	3	-1.1994692997	-1.3583292192	-1.4575431213
436	Persians	11	3	-0.0878679047	0.6080083835	0.5223093774
437	Arabs	10	2	-0.0719901457	0.4567176626	0.5722101424
438	Persians	6	2	-2.0374679461	NA	NA
439	Arabs	6	2	-1.2258297153	-0.2502258129	-0.4140213753
440	Persians	9	3	-1.2565016882	-1.8035313999	-1.5044740827
441	Arabs	8	4	-0.8336160492	-0.4102121466	-0.5062095289
442	Admixed	4	2	-1.1910588093	-2.6534354658	-2.0336484218
443	Arabs	8	2	1.2674533146	0.865125067	0.9484130575
444	Admixed	10	2	-0.7123566785	-0.3436086046	-0.5261412517
445	Persians	6	2	-0.4567074399	0.3842208107	-0.0366684674
446	Persians	10	2	-0.3484687114	-0.8350260384	-0.8325316909
447	Arabs	10	2	0.0490132916	-0.9036815118	-0.6704088158
448	Persians	13	3	-2.6139022849	-2.6707230891	-2.41357161
449	Persians	10	2	-0.5872920519	-0.1725621058	-0.1527941072
450	Arabs	10	2	-1.1775325747	-1.0354190287	-0.9207034595
451	Persians	12	2	-1.1043221223	-1.9633251744	-2.1017402302
452	Persians	6	2	-0.1628357263	0.2153801972	0.2059600503
453	Persians	9	3	-0.2016259413	-0.4417215391	-0.4968167604
454	Persians	9	3	-0.4874111855	-0.1198361266	-0.0666724199
455	Arabs	8	2	1.6799763586	2.599553905	2.2556585711
456	Persians	4	2	-1.6086980149	-2.2295065594	-2.0000954755
457	Admixed	8	2	0.4334863095	0.5834806993	0.5662952022
458	Persians	10	2	0.0499469998	0.3502730339	0.4405347853
459	Arabs	6	2	0.6982067277	-0.4498036516	-0.2891027782
460	Arabs	6	2	1.4053550073	0.7996963455	0.949324002
461	Arabs	6	2	-1.1936272325	-1.2113224935	-0.8561514109
462	Arabs	6	4	-0.2273988427	0.0082782623	-0.1368481413
463	Persians	6	2	0.6845790672	1.0746095087	0.8162722706
464	Arabs	8	2	-1.0314475801	-0.39671755	-0.6259985467
465	Admixed	6	2	0.0612597544	-0.7818715553	-0.6625255285
466	Arabs	7	3	-0.2389450502	-1.1816580579	-0.8281043702
467	Persians	6	2	-0.7575035565	-0.1155131612	-0.2283486882
468	Arabs	14	2	0.5966115625	-0.0876163511	0.072129996
469	Persians	8	2	-1.0150915598	-0.5821371274	-0.6026808478
470	Persians	13	3	-1.8726688311	-1.8992383857	-2.3213433203
471	Arabs	11	3	-0.6898956036	0.0353817511	0.1916040362
472	Arabs	10	2	-0.3975833969	0.0655990569	-0.1927301341
473	Arabs	6	2	0.3489223851	0.3384295406	0.2375433519
474	Admixed	10	2	0.4655925968	0.9841997758	0.9503587481
475	Persians	7	3	0.6251976662	1.1926943079	1.0969845914
476	Persians	9	1	-1.7835753847	-2.699106051	-2.2493052541
477	Persians	4	2	-1.4643461295	-0.7612382122	-0.7829801243
478	Persians	7	3	-1.8641261887	-2.536188507	-2.2494166178
479	Persians	8	2	0.4745707849	-0.7906375808	-0.7786363973
480	Admixed	6	2	0.8691604955	0.754951544	0.7190922832
481	Arabs	14	2	-1.3800187941	-2.3441355207	-1.7742583822
482	Admixed	8	2	0.3359814835	-0.0614539823	-0.03074138
483	Arabs	6	2	0.6565533811	-0.5489628672	-0.7295370848
484	Arabs	2	2	-1.0228598783	-1.3295869986	-1.0703532137
485	Persians	10	2	-1.6941552033	-1.9557760856	-1.5484051649
486	Persians	2	2	-1.1021134045	-0.0456625333	-0.2054693113
487	Persians	8	2	-1.4039712185	-1.4351150008	-1.2152667972
488	Persians	11	3	-2.4234270288	-2.1767349658	-2.368374932
489	Arabs	4	2	-1.9544289075	-3.4029028085	-2.9445195671
490	Persians	9	3	0.0630433608	-1.2433681878	-0.607251038
491	Admixed	10	2	-0.1921386623	0.4694760974	0.2459199413
492	EastAfricans	6	2	1.4620112039	1.1112104111	0.9940297394
493	Admixed	6	2	0.1394768053	1.1880697822	1.4148458037
494	Admixed	6	2	-0.4940204175	0.3310307104	0.086566326
495	EastAfricans	10	2	1.3847884505	0.768777248	0.980921479
496	Admixed	6	2	-0.9126667938	-1.0231199302	-1.0580173467
497	Admixed	6	2	-0.5596668519	0.3998813345	0.1142835148
498	Admixed	6	2	1.940765926	2.9059926982	2.8681694489
499	Admixed	6	2	1.7094789822	1.3843914188	1.4933060336
500	Admixed	6	2	-0.7713873711	0.5595910069	0.1311372324
501	Admixed	6	2	-2.2250307835	-2.2779125872	-2.0498859732
502	Admixed	6	2	-1.7223214822	-1.5508559277	-1.7493841952
503	EastAfricans	10	2	0.3947966404	0.6746124447	0.4207565054
504	Admixed	5	1	-0.5461790853	0.002708353	0.2443216541
505	EastAfricans	8	2	0.9465897069	1.3197944372	1.2044771825
506	Admixed	6	2	0.6606371849	1.5371828972	1.1804389527
507	Admixed	9	5	0.8819321583	0.2281163134	0.38135459
508	Arabs	6	2	0.2508530834	0.6253942299	0.4384894439
509	EastAfricans	6	2	NA	2.4848113867	2.9001465594
510	Admixed	8	2	0.6237091203	0.4456850998	0.4881749139
511	Admixed	6	2	0.7442858979	-0.3929659147	-0.0591500078
512	EastAfricans	6	2	1.3846155591	1.5723441162	1.4350204333
513	Admixed	6	2	-0.3308071092	-0.6261877266	-0.3901554915
514	Admixed	6	2	0.3700157163	0.158463297	0.1760628415
515	Admixed	14	2	0.2895845503	0.1418906629	0.3641249833
516	EastAfricans	12	2	-0.5233140762	-1.3053616186	-1.0447483843
517	EastAfricans	6	2	2.632456394	2.7300972751	2.9441338706
518	EastAfricans	6	2	NA	NA	NA
519	EastAfricans	4	2	0.7700294652	1.4301987938	1.2204353209
520	Admixed	6	2	1.2992579062	0.5135271995	0.5644159125
521	EastAfricans	3	3	-0.3741285083	0.5060964128	0.1118012591
522	Admixed	3	3	0.081697418	0.1090440071	0.2031483171
523	Admixed	14	2	-0.3550221541	-1.2033292973	-1.1248256727
524	Admixed	6	2	-0.525255659	-0.2590292345	-0.4064035018
525	EastAfricans	6	2	0.9305507648	0.8987474027	0.84388855
526	EastAfricans	6	2	1.0395675016	0.7631933915	0.7658961284
527	EastAfricans	6	2	2.1884133975	NA	NA
528	Admixed	10	2	0.1213194406	NA	0.334220071
529	EastAfricans	5	3	0.5105513109	1.0091954677	0.9433978598
530	EastAfricans	4	2	1.1553634011	1.0450076458	1.7233292064
531	EastAfricans	10	2	0.3128468353	0.8168673449	0.4955068788
532	EastAfricans	8	2	-1.5594122874	-2.404244691	-2.3431952105
533	Admixed	6	2	-1.7752999299	-1.1133500107	-1.3653165434
534	Admixed	10	2	-0.08295933	-0.6634421018	-0.6209795801
535	EastAfricans	10	2	0.2037928512	-0.3311620996	-0.4361668898
536	Admixed	8	2	2.1237936446	NA	NA
537	EastAfricans	11	3	0.6436267098	-0.0290251317	0.0578335901
538	EastAfricans	6	2	2.7282026952	3.4744460176	3.5987573382
539	EastAfricans	8	2	0.1480004317	0.5143639569	0.3282867581
540	Admixed	12	2	0.941524411	0.3879112998	0.3217267025
541	Admixed	10	2	-0.7916422081	-1.0972558944	-0.9106030594
542	EastAfricans	6	2	-1.3290463439	-1.5217573355	-1.440441376
543	Admixed	8	2	-0.0454735581	-0.4794261669	-0.5214824006
544	EastAfricans	8	2	-0.9611062384	-1.8244868103	-2.0134718125
545	Admixed	8	2	-1.0711084195	-1.5506227528	-1.375328817
546	Admixed	8	2	-0.0571135205	-0.7373110845	-0.7582837487
547	EastAfricans	12	2	2.0442612167	NA	NA
548	Arabs	6	2	-1.3239034962	NA	NA
549	Admixed	6	2	-2.861057786	NA	NA
550	EastAfricans	8	2	-0.4946089223	0.7395150621	0.3098823131
551	Admixed	7	3	0.232234402	0.6493829437	0.6098727123
552	EastAfricans	6	2	1.2330116673	1.8881105404	1.7863863604
553	EastAfricans	8	2	-1.0881474645	-0.9699632969	-0.9320030045
554	EastAfricans	6	2	0.5796216476	0.7230341994	0.5388230299
555	Admixed	6	2	0.3244506013	0.0690775581	-0.0008093238
556	EastAfricans	4	4	0.9579538327	0.1509808986	0.2921206374
557	Admixed	11	3	1.6594131172	0.3878240596	0.6766939521
558	Admixed	7	3	-0.1809941939	-1.0019006949	-0.6692750641
559	EastAfricans	6	2	2.345719806	2.317192841	2.5033481494
560	Admixed	9	3	0.8405406814	1.593796503	1.2834190477
561	EastAfricans	7	3	1.6727055656	1.3559543336	1.3171069569
562	Admixed	6	2	1.1077344216	1.1144833186	1.2828825448
563	Admixed	6	2	0.1083785705	-0.2302027171	0.0506146452
564	Admixed	5	3	-0.4859822967	-0.0255151559	-0.1462654604
565	EastAfricans	6	2	0.1689653066	-0.2502335226	9.79951129197386E-05
566	Admixed	6	2	1.3627832692	1.5235015688	2.0053242137
567	EastAfricans	9	3	-0.1304274324	0.350467699	0.3317041367
568	Admixed	7	3	-1.9678299141	-0.9993175108	-1.4061602555
569	EastAfricans	5	3	2.9859012869	NA	NA
570	EastAfricans	8	2	1.2675816521	1.4374462377	1.3910360829
571	EastAfricans	4	2	-0.3317528079	-0.1277815807	0.1530009607
572	Admixed	6	2	1.0097359418	1.5241209551	1.1466099343
573	Admixed	6	2	0.8153331923	0.5013162706	0.4879587926
574	EastAfricans	7	3	-0.2183142673	-1.0550658239	-0.721991599
575	EastAfricans	6	2	0.4955972338	0.2697049772	0.1158932525
576	Admixed	6	2	-0.019457357	0.1785062146	0.2970392223
577	Admixed	6	2	NA	NA	NA
578	Admixed	4	2	0.2417937426	0.2441160998	0.5634649097
579	Admixed	6	2	-0.7697801049	NA	NA
580	Admixed	7	3	0.4545843357	0.7714435145	1.017969864
581	Admixed	6	2	1.1376590118	0.9763247965	0.8442374133
582	EastAfricans	8	2	0.0073904546	-0.9373404072	-0.9669136249
583	Admixed	10	2	0.3903993616	0.3502730339	0.51383939
584	EastAfricans	6	2	-1.7369573605	-1.0762167772	-1.1903785644
585	Admixed	10	2	-0.0199155333	0.9488477661	0.6904736775
586	EastAfricans	3	3	-0.3791571737	-0.1684985427	-0.2872601527
587	EastAfricans	4	2	-0.172279731	0.1829805737	0.3702357117
588	Admixed	10	2	0.3518434137	0.0841191818	0.2334496267
589	Admixed	6	2	-0.158275592	NA	NA
590	Admixed	9	3	-1.4493485228	-1.5999919202	-1.3723976347
591	EastAfricans	8	2	0.0368587084	-0.621840977	-0.5195559139
592	Admixed	11	3	-0.064465214	0.7147386163	0.451174831
593	Admixed	6	2	-0.9953234778	-1.2800204864	-0.9475406973
594	Admixed	6	2	-0.0056980562	1.4137854023	0.9025313226
595	Admixed	7	1	-0.3683256866	-0.7857681848	-0.5043783496
596	Admixed	4	2	1.2548270843	1.7571043217	1.5654156612
597	EastAfricans	6	2	-0.4782398733	1.0163977889	0.8493973072
598	EastAfricans	8	2	-0.7455783171	-0.8631997761	-0.577928039
599	EastAfricans	7	3	0.6401676812	-0.5940621121	-0.2454148525
600	Admixed	4	2	0.533942682	0.2971043262	0.2558670092
601	Admixed	10	2	-0.0354995123	-0.1444483044	0.0977116887
602	Admixed	6	2	0.7236899034	-0.1147832354	0.0107381093
603	Admixed	10	2	1.1909903602	1.8552093292	1.6093988518
604	Persians	9	3	0.1224742711	-2.0441954347	-1.2881637333
605	Admixed	8	2	2.2121327837	0.5306863844	1.0146445069
606	Persians	6	2	-1.447556131	-1.1430660049	-0.9191526622
607	Persians	6	2	0.1442447552	0.8528475435	0.7673631298
608	Persians	10	2	0.3843514649	0.3148795571	0.4089377301
609	Persians	9	5	0.2843518612	0.3790138106	0.3728660579
610	Persians	10	4	-0.6533927213	-1.1735548342	-0.9343899188
611	Admixed	6	2	-0.141229325	0.3912772388	0.4021889582
612	Persians	6	2	-2.1754594672	-2.4296750044	-1.9505493511
613	Persians	5	3	-0.7533887552	-0.8801393053	-0.8730209927
614	Persians	6	2	-0.7353355811	-0.2910434457	-0.2756841163
615	Persians	9	3	0.9181205543	-0.3597548481	0.1032278982
616	Persians	8	2	1.3083209898	0.3142474508	0.1342500763
617	Persians	7	3	-1.267369582	-1.5910936247	-1.1407908069
618	Persians	6	2	0.435434923	1.3442297111	1.0055139079
619	Persians	6	2	1.339416785	NA	NA
620	Persians	4	2	0.4437677586	0.3339834003	0.5459794794
621	Persians	12	2	0.1370414177	0.9885698987	0.6013103179
622	Persians	10	2	-0.5151687656	-1.6232713498	-1.1277664099
623	Persians	8	2	-0.7521177178	0.2569355105	0.1521134602
624	Arabs	8	2	-0.4935208946	0.0638590008	0.0159743935
625	Persians	6	2	-0.8188931952	-0.9650058497	-0.8221627181
626	Admixed	8	2	0.7615098122	0.8405802052	0.7380310772
627	Arabs	8	2	0.2599582016	-0.049691951	-0.1879896045
628	Persians	10	2	0.0675244304	0.5882163706	0.6215159274
629	Admixed	11	3	0.7873443236	0.7599177386	0.5650382904
630	Persians	6	2	0.0046079575	0.6493158937	0.2958320622
631	Persians	8	2	-1.5158591497	-2.3426031605	-1.8131964695
632	Persians	14	2	-0.2858740241	-0.8465008685	-0.8322342628
633	Persians	4	2	0.3574531532	0.9403213303	0.7639494807
634	Persians	6	2	-1.0815056372	-1.8121166271	-1.4017406407
635	Admixed	6	2	0.2796598163	0.2975049159	0.0821592647
636	Persians	7	3	0.6349303679	0.6118251983	0.6429748114
637	Persians	7	1	-0.8365285942	-1.2027777197	-0.9736023912
638	Persians	6	2	-0.1396322859	0.1790547917	0.2347174381
639	Persians	14	2	-0.9121564498	0.3956284202	0.3607720775
640	Persians	8	4	-0.6190076981	NA	NA
641	Persians	9	3	-0.9192125797	-0.5479343213	-0.8382094698
642	Arabs	4	2	-0.6578041681	-1.0600557059	-1.1837137926
643	Persians	4	4	-0.1905453679	0.2845504863	0.3563475014
644	Persians	12	2	-2.6836249129	-3.4930361834	-3.2320352373
645	Persians	4	2	-1.3237716995	-1.2799988705	-1.2223080407
646	Persians	10	4	-0.8502701943	-0.8806327394	-0.9486931784
647	Persians	6	2	1.1520066425	0.9392831766	0.7538390635
648	Admixed	8	2	0.9442006419	0.448578436	0.4050138447
649	Persians	12	4	-1.5798927504	NA	-1.1372842752
650	Admixed	8	2	1.1667415429	0.2208672853	0.6523668185
651	Persians	12	2	-0.2918404673	-0.7360370479	-0.5586260568
652	Persians	5	3	-0.435281997	-0.5862706613	-0.6700889883
653	Persians	7	3	-0.3802404631	-0.1522754278	-0.1992534961
654	Admixed	9	3	-0.5999527261	-1.6480780513	-1.3983285649
655	Persians	8	2	-0.8450624178	-0.605193874	-0.6878324818
656	Persians	7	3	-0.5031282615	-0.9168571453	-1.0667426132
657	Persians	8	2	-0.46522535	-0.659199251	-0.7390153412
658	Persians	8	2	-0.0521719812	0.0858221066	-0.0485241859
659	Persians	6	2	0.0295069868	0.6735955937	0.7186078431
660	Persians	12	2	1.0188901706	0.640797017	0.4371682964
661	Admixed	5	1	2.8962356945	NA	NA
662	Persians	8	2	1.1159494863	1.4465250039	1.2584551234
663	Persians	7	3	-1.4539631558	-1.8121166271	-1.6363681118
664	Persians	8	2	0.5541715211	-0.0793756892	0.0016148427
665	Admixed	10	2	-0.0731574484	0.5953200828	0.6111884009
666	Persians	10	2	0.6735968383	0.2321623173	0.1729660712
667	Admixed	6	2	2.5387859421	NA	NA
668	Persians	4	2	-1.6971554962	-2.3794437723	-2.3933040141
669	Admixed	6	2	-0.6602746391	-1.1124671496	-0.8829819524
670	Persians	2	2	-0.3480286633	0.1217656077	0.1876309247
671	Persians	6	2	-0.5546428414	0.1299932701	0.0294254255
672	Persians	8	2	2.2200019354	NA	NA
673	Persians	8	2	1.8429358444	NA	NA
674	Persians	12	2	-1.1134305674	0.2730704949	-0.2872601527
675	Persians	11	3	0.0164149535	-0.3845086079	-0.3735849909
676	Persians	4	2	0.2286977688	0.179443084	0.0138514047
677	Admixed	6	2	1.6826522293	NA	NA
678	Persians	14	2	0.5809294983	-0.3353420129	-0.2332340895
679	Persians	9	3	-0.0268096477	-0.4174023673	-0.6926703286
680	Persians	6	2	1.2448330001	2.2192055762	2.0164606369
681	Persians	10	2	-0.5221433798	0.7801088421	0.4630384261
682	Persians	14	1	-1.0796342824	-1.2021092251	-1.0214825675
683	Persians	14	2	-0.9264542188	-1.1084697192	-0.9151425277
684	Admixed	10	2	-2.5217749462	-2.6533424358	-2.5926299479
685	Persians	6	2	0.3524332701	0.5340007682	0.6844981089
686	Persians	5	3	0.8520218046	-0.4065537694	-0.3678326329
687	Persians	11	3	0.4540657497	-0.4550519634	-0.4859131905
688	Persians	8	2	-0.5524798363	-1.0140523581	-0.8578493773
689	Persians	8	2	-0.0898223526	-0.0083612587	-0.2388277242
690	Admixed	6	2	0.2803347011	1.1521967755	0.8510635367
691	Persians	2	2	-2.114405917	-1.9270292116	-2.1262568517
692	Persians	9	3	0.534659337	0.6734579104	0.6043682257
693	Persians	6	2	-0.7917454208	-0.8178127275	-0.8170649841
694	Persians	8	2	1.6142930683	1.43366864	1.4284904679
695	Persians	6	2	-1.489611072	-1.7376675837	-1.3729868854
696	Persians	5	1	-0.5869704381	-0.3565238683	-0.4084868831
697	Persians	4	2	0.3785456836	0.2329095372	-0.0160779167
698	Persians	6	2	0.6343156924	-0.2304798964	0.0013121494
699	Admixed	8	2	1.4031508107	1.2749829653	1.2356943588
700	Admixed	11	3	-1.2636357417	-0.4875810121	-0.5274156294
701	Persians	5	1	-0.2828372332	-0.0333988024	-0.0588515692
702	Persians	6	2	0.7965839549	1.0090548068	0.6837732914
703	Persians	6	2	-0.280620826	-0.7401494053	-0.723583222
704	Persians	8	2	0.9692371289	0.4823452436	0.5938811599
705	Persians	4	NA	-0.0593982774	0.4571504312	-0.0148662466
706	Persians	9	3	-1.1032768925	-0.6879114685	-0.763862499
707	Persians	7	3	-0.6970758162	-0.8343361658	-0.6780096933
708	Persians	5	1	-0.2940240266	0.1749440421	0.1086737049
709	Admixed	10	2	-0.5913957912	0.9599633957	0.4982958506
710	Persians	6	2	0.7135642622	NA	NA
711	Admixed	10	2	-0.2690640768	-0.4753840115	-0.3043648967
712	Persians	7	3	-0.937729508	-1.4031792811	-1.0263620681
713	Persians	6	2	-0.361381685	-1.1734868905	-0.954117326
714	Persians	8	4	-0.5690844801	-0.7443130001	-0.7457077359
715	Admixed	5	3	0.2981104958	0.1917965826	0.0987050203
716	Admixed	6	2	0.4755124521	0.2889581081	0.1766382084
717	Persians	7	3	-0.8308949852	-1.1167475905	-1.0499493942
718	Persians	8	2	0.163566639	1.6223092209	1.1938257589
719	Admixed	6	2	-0.2880686835	0.4244674247	0.1844699355
720	Persians	10	2	1.3197071198	1.6839297285	1.6263283394
721	Persians	8	4	0.604319861	1.4423563552	1.190724408
722	Persians	6	2	-0.205066503	-0.0869964629	0.064975605
723	Admixed	10	2	0.4622661662	0.9273174294	0.8117675773
724	Admixed	6	2	0.3339786749	0.6982951602	0.5660389951
725	Persians	10	2	-0.1788772047	NA	NA
726	Persians	7	3	0.3462549583	-0.0656488279	-0.0803466817
727	Persians	8	2	-0.4917609731	-1.1702704394	-0.979595535
728	Persians	5	1	-0.2214336158	-0.5980913519	-0.389211849
729	Admixed	6	2	-0.5685077676	-0.4784689683	-0.5292991303
730	Persians	6	2	-2.9148656144	-2.4368566351	-2.5295390869
731	Admixed	8	2	0.5280641527	0.5135799078	0.707883947
732	Persians	7	3	0.526102209	0.8782654758	0.6211758475
733	Persians	5	1	NA	1.2717449596	2.5062114762
734	Persians	12	2	-1.2447565415	-1.0427319431	-1.0183315422
735	Persians	8	2	-1.3829281641	-0.7892588348	-0.8982533038
736	Persians	6	2	-0.0494365297	-0.0295450911	-0.1874367539
737	Persians	10	2	1.3627208584	0.4250221259	0.7083362307
738	Persians	7	3	2.1270073436	2.2722630392	2.2609846544
739	Persians	11	3	-0.292788286	0.2815748833	-0.0036204732
740	Persians	13	3	-0.5917861652	-0.8225631438	-0.7976433756
741	Persians	6	2	-1.9854819018	NA	NA
742	Persians	12	2	0.3961563385	0.567090235	0.6308568502
743	Persians	10	2	1.8105063167	1.6397701143	2.080890227
744	Persians	14	2	0.0753614291	0.0653164038	-0.0806603019
745	Persians	11	3	-1.5178130161	-1.8366482403	-1.299091122
746	Admixed	6	2	-0.4058588673	-0.0376930497	-0.1053672389
747	Persians	7	3	-0.2574381387	0.3302168513	0.2968917586
748	Persians	8	2	-0.5287708954	0.3833935345	0.2616124577
749	Arabs	5	3	-0.0944227444	0.0164285755	-0.2629222758
750	Persians	4	2	-1.215185539	-1.4403208495	-1.4554543437
751	Persians	13	3	0.4179956329	0.4446901724	0.4927465677
752	Persians	6	2	-1.1544039624	-0.7502102517	-1.0834662149
753	Persians	4	2	-1.1317125203	-0.3203474204	-0.333095117
754	Persians	10	2	-0.4995522047	-0.9200220947	-0.8780351473
755	Admixed	8	2	-0.6107546376	NA	NA
756	Persians	6	2	-1.0395247049	NA	NA
757	Arabs	8	2	-1.3180102997	0.6075839457	0.2446398611
758	Persians	6	2	-0.9891300362	NA	NA
759	Persians	4	2	-1.0211856676	NA	NA
760	Persians	7	3	0.4137151214	0.2158509329	0.146735147
761	Arabs	6	2	0.3817912325	1.4914504955	1.158531495
762	Persians	9	3	-0.577450041	-0.4794261669	-0.3748678992
763	Persians	9	3	-1.0210494439	-0.7565248088	-0.8368243412
764	Persians	6	2	0.8517562042	1.1035571792	1.1013680153
765	Persians	8	2	0.8025774702	0.6247893026	0.5304122642
766	Persians	8	2	-0.9572106285	-0.7933155807	-0.7781778488
767	Persians	4	2	-0.6215860728	NA	0.0600551959
768	Persians	6	2	0.4384138034	NA	NA
769	Admixed	14	2	0.801300026	0.9558740802	0.8915438931
770	Persians	8	2	-0.513612863	-0.3935821692	-0.4335136998
771	Persians	4	2	-0.6161742881	-1.040078865	-1.2712875037
772	Persians	6	2	0.226453733	0.4692210485	0.390099742
773	Persians	6	2	-0.8296749342	0.2899021243	-0.3411295345
774	Persians	10	4	-0.0790751739	-1.8007835369	-1.8109004889
775	Persians	6	2	-0.9483708043	-0.2870296638	-0.3371674542
776	Persians	2	2	2.528229961	NA	NA
777	Persians	6	2	-1.1673806316	0.0932085127	-0.1468604867
778	Admixed	10	2	-0.2554683251	-0.388761621	-0.3760618052
779	Persians	4	2	-0.4465001055	-1.4678130659	-1.0420870646
780	Persians	5	1	-2.6790713487	-1.5551364603	-1.7642873011
781	Persians	8	2	-0.1849618284	-0.3653852244	-0.3652439518
782	Persians	6	2	-0.5460091982	NA	NA
783	Persians	4	2	0.1597971884	-0.5807845586	-0.38511299
784	Persians	6	2	1.4284274823	NA	NA
785	Persians	4	2	0.2078032092	-0.9671087373	-0.763673796
786	Persians	9	1	-1.5764806778	-2.1229580836	-1.8358085158
787	Persians	4	2	-1.1962395315	-0.5315979119	-0.6878324818
788	Persians	5	3	-1.4274924474	-1.5341773682	-1.2932125222
789	Persians	14	2	-0.7149284816	0.1789289066	-0.0376738638
790	Persians	13	3	-1.0796342824	-1.5700104946	-1.1974189902
791	Persians	8	2	-1.8876080759	-0.7047844529	-1.7757178442
792	Persians	6	2	0.3949944116	-0.5070432885	-0.2950422686
793	Persians	10	4	0.0538647979	-1.032161782	-1.1890962071
794	Persians	10	2	2.6773608893	NA	NA
795	Persians	6	2	-1.0722576802	-0.4099564602	-0.32495429
796	Persians	6	2	1.0596864741	1.1144947303	1.0808123426
797	Persians	5	1	0.9281911824	0.4952497315	0.7284972478
798	Persians	10	2	0.2437619398	0.085124076	0.0350450236
799	Admixed	7	3	-1.5770875349	-0.8759458837	-0.9127357545
800	Persians	12	2	-1.3704567168	-1.8611756649	-2.0019089946
801	Persians	6	2	-1.3675145232	-0.9529368338	-0.8420911634
802	Persians	4	2	0.6827241352	-0.0667535716	0.0038208035
803	Persians	8	2	-0.6645450565	-0.936381304	-0.7694567084
804	Persians	6	2	-1.0978416673	NA	NA
805	Persians	10	2	-0.3081826722	-1.2961227969	-1.0714103108
806	Admixed	7	3	-0.2540335037	0.3990982761	0.4205831602
807	Persians	5	3	-1.1082319536	-0.8104677387	-0.5306451798
808	Persians	10	2	1.0704357228	0.4726298716	0.6143450359
809	Persians	10	4	-1.2681271165	-1.0395806029	-0.7534897641
810	Persians	14	2	-0.9535793211	0.3916705021	0.0381619484
811	Persians	6	2	-0.3573168851	-1.4437278492	-0.8359256022
812	Admixed	14	2	1.4379499865	1.0777496974	1.115253962
813	Persians	8	2	0.36423726	0.2850269945	0.3816083419
814	Admixed	12	2	-0.5519973259	-0.5152116599	-0.7002118052
815	Persians	8	2	1.8049363167	1.5519129541	1.9568823414
816	Persians	8	2	-1.0928813683	-0.5569579944	-0.4841790922
817	Admixed	4	2	0.7145126908	0.8997730719	0.9104881283
818	Persians	4	2	1.4284274823	1.3602473505	1.2641692078
819	Admixed	6	2	0.3350898049	0.2162315927	0.1897801463
820	Persians	6	2	0.0147494197	NA	NA
821	Persians	4	2	-0.723008022	0.5993257804	0.4680963621
822	Persians	6	2	-1.2046657706	-1.1007904081	-1.1088455342
823	Persians	6	2	-0.0157290082	0.026738455	0.6151959514
824	Persians	12	2	1.0500258127	1.1841560243	0.8657014926
825	Admixed	10	2	-1.4227169334	-0.315609351	-0.487802803
826	Admixed	8	2	-0.4918970054	-0.1972232888	-0.0438878349
827	Persians	6	2	1.6121923373	NA	NA
828	Admixed	6	2	0.1972949561	0.8418751613	0.6380871759
829	Persians	8	2	-1.4807025296	-2.2456207327	-1.9971208382
830	Persians	8	2	0.2803347011	0.6124121403	0.4257320526
831	Persians	10	2	NA	NA	NA
832	Persians	3	3	-1.1837757429	-0.5447927755	-0.5919981835
833	Admixed	4	2	1.0152367005	NA	NA
834	Persians	6	2	0.5381441136	0.811947161	0.9460919705
835	Persians	10	2	-1.5915511172	-2.0937055838	-1.7742791514
836	Persians	7	3	0.2869620735	0.5472400452	0.4128023368
837	Persians	6	2	-0.6165946653	-1.2879455991	-0.9953331125
838	Persians	8	2	0.2784378215	0.4728179581	0.7075450086
839	Persians	11	3	0.0614296802	0.391499336	0.1467360846
840	Admixed	10	2	2.2002501378	NA	NA
841	Persians	4	2	-0.0074868294	-0.1112941126	-0.0176770244
842	Persians	9	3	-1.4087880366	-1.8821987775	-1.9809993186
843	Persians	11	3	-0.9278038559	-0.1277815807	-0.213681394
844	Arabs	4	2	0.292199296	-0.1803798345	-0.1530385849
845	Persians	8	2	-0.3975833969	NA	NA
846	Persians	9	3	-0.7401635877	-0.4789072942	-0.5105373822
847	Persians	8	2	-0.7063966927	-1.4763077669	-1.1929712867
848	Persians	4	2	-0.7386451107	-1.3779514761	-1.1717598027
849	Persians	9	3	-0.0361268312	0.7278253913	0.6348310822
850	Persians	8	2	-1.1557578494	-0.8102981574	-0.4457253445
851	Persians	14	2	0.5439490933	0.1660848807	0.1859920948
852	Persians	6	2	-0.3937774261	0.2366402345	-0.1268305351
853	Persians	7	3	-0.2008346639	0.264195784	0.1859920948
854	Persians	6	2	-0.5488359901	-1.0144972698	-0.7039696343
855	Persians	4	2	-1.4156758745	-1.5048871798	-1.0882368421
856	Persians	14	2	0.1287438895	-0.29443832	-0.2831645315
857	Persians	5	3	1.0172334962	NA	NA
858	Persians	7	3	-2.278853764	-2.1720231432	-2.1877626738
859	Admixed	6	2	-1.2196037005	-1.1537177745	-0.9736023912
860	Persians	6	2	-0.4968872618	NA	NA
861	Persians	7	3	-0.8661253253	0.1046878952	-0.0748141994
862	Persians	4	4	1.1016949693	-0.5439384979	-0.1829800899
863	Admixed	8	2	1.1086120772	-0.0612227444	0.3266295323
864	Persians	10	2	-0.3180515189	-0.136486562	-0.1540507198
865	Persians	7	3	0.0916773345	-0.3653852244	-0.2626082434
866	Admixed	6	2	0.7969223414	0.5306863844	0.4134686711
867	Persians	8	2	0.6623405006	-0.0255956269	-0.0554327564
868	Persians	10	2	-0.9284185768	-0.6796950387	-0.7092937162
869	Admixed	8	2	0.1188129832	0.0083648189	-0.2280120035
870	Persians	9	3	0.0617713931	0.420290406	0.2697040366
871	Persians	10	2	0.1579132101	0.7681029298	0.4220586134
872	Persians	5	3	-0.959735162	-1.2564761743	-0.8737096323
873	Persians	14	3	0.2247072651	0.8301147738	0.7315952295
874	Persians	6	2	-0.1211103376	-0.1226387664	-0.3156499702
875	Arabs	6	2	2.0058586809	1.0420885188	1.4269659813
876	Persians	6	2	1.0310173018	1.1561822252	1.1172842838
877	Persians	6	2	-0.5826954011	0.4199268052	0.3082999571
878	Persians	6	2	1.848615737	0.8141097783	1.5236580993
879	Persians	9	3	-1.4551375185	-2.0911467876	-2.0002901267
880	Admixed	4	2	-1.2300127335	-0.9369267577	-0.809450021
881	Admixed	4	2	-0.4851839762	-0.3482406254	-0.3989017828
882	Persians	6	2	-0.4297690527	-0.4538767449	-0.5356537858
883	Persians	8	2	-1.0150841961	-0.8873810776	-0.9582772543
884	Persians	4	2	-0.3186684019	-0.6134191745	-0.6141147256
885	Persians	9	3	0.7563572901	-0.3246935083	-0.2916716361
886	Persians	11	3	1.1291022329	0.5642142563	0.7727170238
887	Persians	6	2	-1.0975899371	-0.5774087055	-0.6479632325
888	Persians	12	2	0.3774778825	-0.1353589153	-0.0182811085
889	Admixed	4	2	1.8623370505	1.4018671438	1.6556515856
890	Persians	6	2	1.2352183221	1.0858839516	0.896138603
891	Admixed	12	2	0.7347137436	0.3063895864	0.3535934872
892	Admixed	7	1	0.8256893048	-0.0777561456	0.0747196601
893	Persians	8	2	1.7280981332	NA	NA
894	Persians	7	3	-0.3205343229	NA	NA
895	Persians	7	3	-0.6247189033	NA	NA
896	Persians	14	2	NA	NA	NA
897	Persians	7	3	-0.5424088341	-0.6421005222	-0.6490137228
898	Admixed	6	2	0.7095734509	0.2644321378	0.4845175481
899	Persians	3	3	-1.997329709	-2.7244383318	-2.1555900575
900	Persians	4	2	-0.9947530508	-0.5171094346	-0.8487886018
901	Persians	7	3	1.8467437656	0.8869419857	1.4620354614
902	Persians	7	3	-0.2747960814	-0.5082211869	-0.6265987969
903	Persians	8	2	-0.0738403232	-1.4001664954	-1.5410663102
904	Persians	8	2	-0.6682759329	NA	NA
905	Persians	5	3	-1.0966903615	-1.5131651252	-0.9591270262
906	Persians	7	3	1.1911345173	0.8087966139	0.8791398369
907	Persians	5	1	1.0165749681	1.5654415851	1.2099018788
908	Persians	9	3	-0.0685414062	-0.1432699668	-0.2095024969
909	Persians	10	4	0.7353276461	0.5012627889	0.7257043401
910	Persians	10	4	-0.1823765217	-0.6878050897	-0.6479632325
911	Persians	7	3	1.6651822544	1.4017193213	1.6293698743
912	Persians	10	2	0.0011542886	0.5012627889	0.4031274848
913	Persians	8	2	-1.1084845079	-0.0950002044	-0.0935220345
914	Admixed	7	3	-0.3121593834	-0.629784827	-0.6860554116
915	Admixed	12	2	-1.0406445304	0.2971043262	0.0799364115
916	Persians	7	3	0.6982976577	0.7465890142	1.1037492248
917	Persians	8	2	-0.3121176143	-0.1076591401	-0.3567792039
918	Admixed	6	2	-1.2843226704	-1.0600704084	-0.9746816771
919	Persians	4	2	2.5600980675	NA	NA
920	Persians	5	3	0.905168668	-0.6420129756	-0.1861079608
921	Persians	7	3	-1.3375419545	-1.2157012627	-1.2187617117
922	Persians	10	2	0.0761288088	0.1702764265	0.3235540256
923	Admixed	5	3	-0.6255583134	-0.9087030589	-0.8995385143
924	Admixed	8	2	1.2244251201	0.9101073117	0.7733239667
925	Persians	6	2	-0.5247310079	-0.3201594487	-0.1633737614
926	Arabs	6	2	0.391488631	0.2403027126	0.0469071407
927	Persians	9	3	-0.4147350118	-0.3723102824	-0.3411295345
928	Persians	8	2	-1.0257996751	-1.705220219	-1.4156690483
929	Admixed	8	4	-0.011267944	-0.1804695777	-0.0912845205
930	Admixed	13	3	-0.6533164189	-0.6311960576	-0.7493104724
931	Persians	7	3	0.3071295865	-0.3647189551	-0.3379041997
932	Admixed	8	2	0.2860195658	0.5960777256	0.5279917419
933	Persians	6	2	-0.2284638098	0.931718138	0.4153315509
934	Persians	5	3	-0.027982942	-0.6959282265	-0.3899096713
935	Persians	6	4	0.1303356522	NA	NA
936	Arabs	4	2	0.1606702196	0.0244897797	-0.1365143155
937	Persians	8	2	0.5015415335	0.3337363225	0.2914273224
938	Persians	6	2	-0.653767431	-0.8178135071	-0.869320112
939	Persians	2	2	-1.2785042169	-1.2397870104	-0.8532698247
940	Persians	8	2	-1.3195503885	-0.4950952455	-0.5401396071
941	Admixed	12	2	0.5013900215	0.1415571549	0.2739637443
942	Persians	10	2	0.3257566261	0.2478208116	0.4265172268
943	Admixed	10	2	-0.2003222868	0.6935517657	0.7368668505
944	Persians	6	2	-0.1757576851	0.3061004009	0.0550220676
945	Persians	10	4	0.5219914405	-0.1817344659	0.0839904952
946	Admixed	6	2	1.8079638238	1.0989597681	1.3134053976
947	Persians	10	2	0.1148080321	0.718670999	0.7214660419
948	Admixed	10	2	-2.1734953981	-1.8120665554	-2.1370036383
949	Admixed	6	2	-0.0577917502	-0.2306918499	-0.2270963101
950	Admixed	8	2	0.8261185035	0.5095339943	0.6813526228
951	Admixed	6	2	-2.5243545791	-1.6324346563	-1.8247944424
952	Admixed	7	3	-0.8038153494	0.0934342168	-0.2144955829
953	Persians	12	4	0.4108763685	-0.5861393973	-0.438555172
954	Persians	9	3	-0.8826394233	-1.2161641387	-1.5997279941
955	Admixed	5	1	-0.0197507223	-0.2330023341	-0.3188135941
956	Persians	5	1	-0.0798391361	0.8416362399	0.4683339871
957	Persians	9	3	0.3084072402	0.8620420899	0.5768812862
958	Admixed	6	2	-0.7651444102	-0.5862706613	-0.6554256099
959	Admixed	6	2	-0.6875549418	-1.1414527881	-0.8123066269
960	Persians	6	2	0.2288679251	-0.1066348246	-0.1739297927
961	Admixed	14	2	0.1476339342	-0.0251859099	0.0316529102
962	Persians	10	2	-1.8534833481	-2.5607230628	-3.0853757419
963	Persians	3	3	0.317976977	0.330695601	0.3837647448
964	Admixed	8	2	3.2251329452	1.3475071199	2.4119015383
965	Admixed	14	2	0.8511799529	-0.0984868717	0.0225875144
966	Persians	11	3	-1.0950987648	-0.944560985	-0.9724205467
967	Admixed	2	2	-0.7038353282	-0.0622255795	-0.1346967521
968	Persians	12	2	-1.1086133598	-0.1028635608	-0.068241804
969	Persians	5	3	-1.447400188	-1.7786716874	-1.378620102
970	Admixed	11	3	0.0766286062	-0.3813920011	-0.2397936701
971	Persians	7	3	0.2198402743	-0.2670788523	0.0097457095
972	Persians	6	2	0.0219385176	0.0473187104	0.101460838
973	Persians	5	1	0.3426085001	0.2562864874	0.4932561567
974	Persians	6	2	0.7036910093	-0.1813283046	-0.2510463328
975	Admixed	8	2	-1.0973489524	-1.341852379	-1.2169903656
976	Persians	4	2	1.5450328565	1.2946379866	1.5370258739
977	Persians	7	3	-0.2019453081	-0.6175741367	-0.4584187491
978	Arabs	6	2	-0.50726888	-0.3076753061	-0.1902652691
979	Persians	10	2	-0.5193284939	-0.7207208969	-0.5798033299
980	Persians	10	2	0.0129603472	-1.0108566608	-0.9700497799
981	Persians	5	3	-0.9796530134	-0.5320853531	-0.7098815345
982	Admixed	7	3	1.8214567097	0.9307541194	0.9330860528
983	Persians	4	2	-0.0577917502	-1.1138684239	-1.0776578135
984	Persians	14	2	-0.3393319061	-0.1242221514	0.0072377078
985	Persians	6	2	-0.7761980207	-1.1775685478	-0.9660086212
986	Persians	6	2	-1.6537753224	-0.9829011047	-1.2654008171
987	Persians	5	1	-0.5188572442	-1.8856335956	-2.1548617716
988	Arabs	8	2	NA	NA	NA
989	Admixed	5	1	0.2049928064	0.191136268	0.1819835277
990	Admixed	4	2	-0.5130440961	-1.0108143439	-0.8036236477
991	Persians	8	2	0.8855822082	1.045371382	1.041383805
992	Admixed	4	2	-1.0318251528	-0.0289408863	-0.297146079
993	Persians	4	2	1.9869090704	NA	NA
994	Persians	8	2	-0.5477304983	-0.6275256111	-0.5994436379
995	Persians	6	2	0.8099432923	0.3009873728	0.3179495691
996	Persians	8	2	0.4640713901	0.2984814695	0.4148468297
997	Persians	10	2	-1.0313905626	-0.398288854	-0.5263008191
998	Persians	6	2	-1.5616697317	-0.986330122	-1.204629958
999	Persians	14	3	0.3100315039	-0.8558176972	-0.8081814381
1000	Persians	14	2	-0.5731822847	-0.1143491477	-0.3893913078
1001	Persians	7	3	0.7647629431	0.3302948975	0.3345754586
1002	Persians	8	2	-0.4281957917	-0.462997565	-0.3399486732
1003	Persians	6	2	-1.1344758991	-0.3687586498	-0.372409088
1004	Persians	8	2	0.8190869976	1.3893416935	1.2512717816
1005	Persians	10	2	1.7278147299	1.9415614302	1.7724188703
1006	Persians	8	2	-0.424641274	-0.0956671978	0.136396825
1007	Persians	7	3	0.7476636563	0.7062538116	0.6511983263
1008	Admixed	7	3	0.2372776137	-0.4056853382	-0.3549686551
1009	Persians	6	2	-0.9199050602	NA	NA
1010	Persians	6	2	0.525516228	0.7964150508	0.6833450055
1011	Admixed	4	2	1.5617962699	1.2377881091	1.02653879
1012	Admixed	8	2	-1.0205217624	-0.3164387564	-0.2741777709
1013	Persians	11	3	0.0430992036	0.0365790166	-0.0862738822
1014	Persians	4	2	-0.2113013546	0.615795523	0.6579635759
1015	Arabs	7	3	-0.5568182431	-0.5859182768	-0.3567792039
1016	Persians	8	2	0.8039773943	0.8501487017	0.7435673916
1017	Persians	2	2	-0.9570818235	-0.4785138895	-0.6581014625
1018	Persians	7	3	0.9963476884	-0.8271637305	-0.6528221403
1019	Persians	9	3	1.8630206798	NA	NA
1020	Admixed	7	5	0.1620830964	-0.7573806335	-0.1755353824
1021	Arabs	6	2	0.7464001697	0.1334869696	0.1769429263
1022	Admixed	9	3	-0.909362842	0.1290745788	0.1367239977
1023	Persians	3	1	-1.1439199286	-0.1476216741	-0.3701363537
1024	Admixed	7	1	0.6127633546	0.562548458	0.9048463556
1025	Persians	6	2	-1.2603051897	-1.0280040347	-1.2243063486
1026	Persians	13	3	-1.0524439314	-0.3900292759	-0.5381185825
1027	Admixed	9	3	1.0017416405	1.0041707835	1.1299150719
1028	Persians	6	2	-1.4797216826	-1.1697872049	-1.0031115247
1029	Persians	6	2	0.6082503406	-0.1403315075	-0.0694838012
1030	Persians	6	2	-0.7591407808	0.1538988198	0.2708373111
1031	Persians	10	2	1.8112354837	1.4010163374	1.2466472824
1032	Admixed	6	2	0.5811158533	-0.4512340694	-0.2626082434
1033	Persians	9	3	0.1666444854	0.3338108323	0.3616096264
1034	Persians	9	3	-0.6412872189	-0.7001678754	-0.770727053
1035	Persians	7	3	0.7741623976	0.5058887903	0.4958186338
1036	Persians	11	3	-0.1284722997	0.1914609789	0.0231934409
1037	Persians	9	3	-0.6101902441	-0.9497965493	-1.0193536686
1038	Persians	6	2	-0.4749319642	-0.2175617691	-0.2872601527
1039	Persians	6	2	-0.723591436	-0.5972289061	-0.5519897605
1040	Admixed	4	2	0.2367366219	-0.4303108327	-0.1434062207
1041	Persians	10	2	-0.7708126359	-0.4744095229	-0.5760678386
1042	Admixed	12	2	-0.3163968337	0.0930186406	0.1233316779
1043	Admixed	6	2	0.2421454997	0.2851298739	0.4664934651
1044	Admixed	11	3	0.4484155081	-0.1185268336	-0.1162459753
1045	Persians	8	2	-0.6787542922	-0.1974462833	-0.1371666944
1046	Admixed	10	2	0.5066360787	0.1742360873	0.4118549827
1047	Persians	12	2	0.4202034338	0.400174136	0.0724943186
1048	Persians	6	2	1.4090342998	1.2134274876	1.2194916076
1049	Persians	10	2	-1.3745555222	-1.1254515482	-0.9001492595
1050	Admixed	8	2	0.3717524007	0.2487398304	0.1432924964
1051	Persians	10	2	0.6998835481	0.8575714139	0.6599543295
1052	Persians	6	2	-1.0995991506	-1.0356395225	-1.0926599742
1053	Admixed	10	2	-0.0001284465	-1.0509518208	-0.94782766
1054	Persians	4	2	-0.7486871342	-0.3571383319	-0.5090352405
1055	Persians	9	3	0.2416214172	-0.1688054464	-0.1724149073
1056	Persians	9	3	1.0061325573	0.9592370552	1.5540008859
1057	Arabs	4	2	0.9801795797	0.276459647	0.5818645177
1058	Persians	4	2	0.7579058944	0.4321904243	0.7481502659
1059	Admixed	8	2	-1.5677294091	-0.986586395	-1.2539338467
1060	Arabs	10	2	-0.3478182745	-0.3772868555	-0.2077642919
1061	Admixed	14	2	-1.4440234274	-0.8964126694	-0.9773862266
1062	Persians	5	3	-0.9183775299	-1.4238254781	-1.4242097116
1063	Persians	8	2	1.0134637006	1.3357191562	1.2641692078
1064	Arabs	4	2	1.7778488507	NA	NA
1065	Admixed	8	2	0.8079700155	0.3836342158	0.451174831
1066	Admixed	8	2	0.2515950045	0.3255847661	0.3881274002
1067	Admixed	12	2	-1.0902853587	-0.1776088809	-0.4352510291
1068	Persians	8	2	-1.2458615206	0.0483320862	-0.2435346242
1069	Persians	8	2	0.5619608611	0.7024263634	0.4310236672
1070	Persians	6	2	-1.3701606681	-0.3241135744	-0.4129218568
1071	Admixed	6	2	-0.8007399937	NA	NA
1072	Persians	6	2	0.5184215137	-0.0869964629	-0.0963003466
1073	Persians	NA	NA	NA	NA	NA
1074	Persians	10	2	-0.5241030636	-0.6429035124	-0.4747026508
1075	Persians	5	1	-1.7119168787	-2.1233210784	-2.4414138756
1076	Persians	9	3	0.2111340919	0.2773420899	0.3047140536
1077	Admixed	8	2	-1.232496229	-1.1541440229	-1.4651013862
1078	Persians	5	3	-0.0760996347	0.2610680881	0.2195414442
1079	Persians	6	2	-1.2252941346	-0.6019412354	-0.3693328574
1080	Persians	10	2	-1.3934425336	-1.7989300132	-1.4526125113
1081	Persians	5	3	1.3643683852	0.6774628074	0.8947670354
1082	Persians	7	3	0.1880883699	0.2194106101	0.291113616
1083	Persians	6	2	1.0634634832	0.6248533698	0.703210491
1084	Arabs	10	2	1.8524734493	1.6214449243	1.4414375047
1085	Admixed	8	2	1.5392534591	0.8938731836	1.0828013056
1086	Admixed	5	1	1.1612865707	0.4498221139	0.6875964796
1087	Persians	10	2	1.1060204946	1.691724186	1.4509102111
1088	Admixed	8	2	-0.0402366149	0.5588418225	0.672011467
1089	Persians	6	2	-0.1523626762	0.3788290365	0.2764527328
1090	Persians	12	2	-0.0623491093	-0.3530165136	-0.280369233
1091	Persians	3	1	-1.6870874094	-0.7241732046	-0.8184238974
1092	Persians	8	2	-1.2417062473	0.1099103134	-0.0301540913
1093	Persians	8	2	-0.4502573415	-1.2153552281	-1.1749746982
1094	Persians	6	2	-1.167457451	-0.2707560264	-0.1203309989
1095	Persians	8	4	-0.4134508303	-0.3284896266	-0.485629535
1096	Persians	14	2	-0.7535561898	-0.5940621121	-0.4946505085
1097	Persians	6	2	0.7017288865	0.122075169	0.204744011
1098	Arabs	6	2	NA	1.8634688608	2.5015881665
1099	Persians	8	2	-0.4666480607	0.247892218	0.4087189235
1100	Persians	8	2	0.1080464927	0.5504341481	0.5141484547
1101	Arabs	4	2	1.7067406527	1.135739	1.3312657922
1102	Admixed	14	2	1.3714317878	1.2093467461	1.0265580583
1103	Persians	4	2	0.6768755636	-0.3899134658	-0.3652439518
1104	Admixed	10	2	-1.3603615324	-0.9539252452	-1.2773478425
1105	Persians	8	2	1.3255068645	1.335428638	1.7179977913
1106	Persians	6	2	0.232234402	0.6371151071	0.5805393731
1107	Persians	5	1	1.6185656573	1.2453048174	2.2386639175
1108	Persians	7	3	-0.1253517543	-0.8514341586	-0.8674209519
1109	Persians	4	2	-0.4021352026	-0.2710245704	-0.3570816424
1110	Persians	9	3	-0.3610804173	-1.2552515397	-1.0512261131
1111	Persians	6	2	0.1599686405	-0.069763733	-0.206374548
1112	Admixed	7	3	-2.6118426374	-2.3630345225	-2.1238391887
1113	Persians	6	2	0.7379962415	0.7841617969	0.5723980816
1114	Admixed	10	2	-0.1006250482	-1.1939218956	-0.916075863
1115	Admixed	8	2	-0.3740416346	-0.6142311693	-0.4965148417
1116	Persians	8	2	1.3051933649	0.7589806689	0.8922098248
1117	Admixed	5	1	1.7564285572	NA	NA
1118	Admixed	6	2	-0.653518817	-0.3941584141	-0.4735538757
1119	Admixed	6	2	3.0712831666	NA	NA
1120	Persians	10	2	0.3572350121	-0.4392196521	-0.1977666031
1121	Persians	12	2	-0.0791818794	-1.3451839114	-0.9719584077
1122	Persians	8	2	-0.290342639	-0.5366997246	-0.465637106
1123	Persians	4	2	-1.1801326074	NA	-2.5763281834
1124	Persians	8	2	0.3842012578	-1.4733073169	-1.3417200507
1125	Admixed	4	2	-1.636108573	-2.0543356679	-1.7509069978
1126	Persians	4	2	-0.3768262663	0.290223665	-0.1159183754
1127	Admixed	6	2	0.3059875274	NA	NA
1128	Admixed	14	2	0.6938814625	0.9512664433	0.7599790338
1129	Admixed	10	2	-0.1998275013	0.2277335487	0.5400601168
1130	Admixed	6	2	0.3487339207	0.0603428595	0.0587558141
1131	Persians	8	2	1.2992579062	0.9918392127	0.9603056894
1132	Admixed	10	2	-1.6809666748	-2.4284422426	-2.5577188795
1133	Arabs	5	1	-1.1876807749	-1.2763676377	-1.1935511607
1134	Admixed	6	2	-0.6147638059	-0.2627972274	-0.1490191564
1135	Persians	7	3	-0.1828504253	-0.2707047983	-0.3434608121
1136	Persians	7	1	-0.1888672568	0.7593065904	0.6190304698
1137	Persians	6	2	-1.0588793563	NA	NA
1138	Persians	6	2	-0.4405075125	-0.7783728482	-0.9106030594
1139	Persians	4	2	-1.4755202092	-1.6855570615	-1.6833008334
1140	Persians	4	2	-1.9178431058	-1.3337688463	-1.4689676668
1141	Persians	5	1	0.5658599904	0.861200233	0.8129805686
1142	Persians	3	1	-2.4810520768	NA	-3.7275621151
1143	Persians	8	2	-0.3057562288	0.0930186406	0.1086687155
1144	Persians	6	2	0.4478096373	2.3712405768	2.0456116972
1145	Admixed	4	2	1.5920235585	NA	NA
1146	Admixed	8	2	0.0167002328	-0.0834957543	0.1395250276
1147	Persians	4	2	1.098803618	0.6694597014	0.6072094389
1148	Arabs	6	2	-0.286595177	-1.2307219971	-0.9632479959
1149	Persians	9	1	-0.1315906789	0.3050980757	0.341342023
1150	Admixed	4	2	1.1012958881	0.5433063927	0.617762744
1151	Admixed	5	1	2.1679805428	0.6300497648	0.9955386428
1152	Persians	6	2	-1.5693276422	NA	NA
1153	Admixed	8	2	-0.9241442427	-1.9472641688	-2.1130505005
1154	Admixed	7	3	2.1984804198	1.5314617937	1.7488630109
1155	Admixed	NA	NA	NA	NA	NA
1156	Persians	10	2	1.0330853932	-0.020542475	0.256610429
1157	Admixed	5	1	-0.3299424564	0.3470052678	0.0051154314
1158	Persians	10	2	-1.6954012978	-1.182798905	-1.4738527637
1159	Arabs	6	2	0.1071125218	0.0448142162	0.0045112932
1160	Admixed	6	2	1.7994417127	1.7113316083	1.8281295529
1161	Persians	3	3	-0.6884349726	-0.7208199349	-0.4277846432
1162	Persians	14	2	2.5018727815	1.9116440544	2.0095816679
1163	Admixed	6	2	0.5820784132	0.064194263	0.194112841
1164	Admixed	10	4	-1.2963315967	-0.3570391228	-0.4534848008
1165	Persians	6	2	-0.1924849307	-0.0007239002	0.0497071103
1166	Admixed	7	3	1.0055415995	1.0828802335	0.9842870666
1167	Admixed	5	1	-0.9612879379	-0.7045309117	-0.8874023184
1168	Admixed	7	3	-0.7129522744	-0.5359149987	-0.5959717493
1169	Arabs	6	2	NA	1.8715675379	3.0695465296
1170	Persians	6	2	1.2291656246	-0.2823560514	0.0634587056
1171	Persians	10	2	-0.0841381378	0.3336108327	0.5909615561
1172	Persians	10	2	-2.5319014077	-4.0063763283	-3.6078711069
1173	Arabs	7	3	1.9428237228	NA	NA
1174	Admixed	10	2	0.325455635	0.5870794034	0.5969058784
1175	Admixed	6	2	2.0957863909	0.5186842085	1.0313618374
1176	Admixed	8	2	0.7831223819	0.3760856208	0.338680017
1177	Persians	10	2	1.0596864741	1.4579279665	1.2274506651
1178	Persians	6	2	-0.6831916444	-0.0826476051	-0.1849240134
1179	Persians	4	2	0.0733561002	0.555215633	0.0468980395
1180	Persians	6	2	-1.7344774483	-1.9911529569	-1.9622222004
1181	Persians	8	2	0.3783797769	-0.0917375122	-0.0246022919
1182	Persians	10	4	1.0224440158	0.4332830271	0.4619056565
1183	Persians	5	3	-1.5401595718	-1.5463436728	-1.5656438932
1184	Persians	4	NA	-0.0402366149	-0.0788481863	-0.1636804175
1185	Admixed	8	2	0.2941523007	0.239741793	0.4174499225
1186	Persians	5	3	-2.5988247352	-2.5356785022	-2.7299499193
1187	Admixed	7	3	-0.4177042444	-0.4834735649	-0.6213220667
1188	Persians	11	3	-0.6765153934	NA	NA
1189	Persians	6	2	-1.5173038257	-1.5256128901	-1.2199982591
1190	Persians	9	3	-1.1311594337	-1.2398811398	-1.3362444128
1191	Persians	5	1	-0.650210141	-0.450483562	-0.3050097668
1192	Persians	8	2	1.1334089464	-0.1719856705	0.0194745999
1193	Persians	6	2	-0.5153025176	-0.8341582211	-0.866558785
1194	Persians	7	3	-0.3487789952	-0.8759606974	-0.8967434742
1195	Admixed	10	2	1.9535926843	0.9141602434	1.5674375955
1196	Persians	6	2	-1.6065954676	NA	NA
1197	Persians	14	3	-1.0624570418	-0.5124412791	-0.4269837344
1198	Admixed	10	2	1.1220562055	0.4940746888	0.6239781526
1199	Persians	11	3	-0.5465348471	-0.5410928896	-0.6116669792
1200	Persians	12	2	-0.2160314079	NA	NA
1201	Admixed	10	2	1.0925063442	0.2904723009	0.5965707097
1202	Persians	9	3	-1.1639866878	NA	NA
1203	Persians	6	2	-0.525440798	-0.3531211036	-0.3065949756
1204	Persians	12	4	-1.3750105773	-0.4097875226	-0.5543301408
1205	Admixed	4	2	-0.8229767252	-0.6309512205	-0.6821446625
1206	Admixed	8	2	-0.732634213	-0.7086563751	-0.7495356375
1207	Persians	6	2	0.0916773345	-1.2361377955	-1.2156541065
1208	Persians	7	3	-0.3929091866	-0.9379880561	-1.0688808049
1209	Admixed	8	2	-1.5561038556	-2.7740146662	-2.5781912046
1210	Persians	9	3	-0.1584486151	-0.0996933303	0.2565016415
1211	Admixed	6	2	-0.278223673	0.4656851396	0.3690934183
1212	Arabs	8	2	0.026887332	-0.3068828026	-0.2151072969
1213	Persians	8	2	-0.6079260701	0.3392989322	-0.0598275478
1214	Persians	6	4	-0.6744003472	0.100651363	0.1186101018
1215	Persians	8	2	-0.6846655124	-2.200651301	-2.3242059094
1216	Persians	7	3	-0.4117452466	-0.1644046316	-0.2201906183
1217	Persians	6	2	2.3047273798	1.4415437429	1.743393145
1218	Admixed	8	2	3.3932482657	3.0326697477	3.3167080734
1219	Admixed	6	2	-0.7185238631	0.285606927	0.0961931988
1220	Persians	6	2	0.3895737827	0.3720832846	0.2681906614
1221	Persians	4	2	-0.8439038636	-1.0927256693	-1.1749746982
1222	Admixed	8	2	0.7388890183	0.5471647884	0.5185495315
1223	Persians	5	3	0.1195243251	-0.1074088184	0.1616831876
1224	Persians	8	2	-0.3039402541	-0.7486997957	-0.3785860186
1225	Persians	6	2	0.0463452099	1.0499293784	0.9124633045
1226	Admixed	8	2	-0.0046985672	0.5312735735	0.2303759132
1227	Persians	8	2	1.5582630426	2.4683870205	2.2366544001
1228	Persians	10	2	-0.6165946653	-0.5275703568	-0.6141147256
1229	Persians	12	2	0.1285172704	-1.2814330028	-1.2595170161
1230	Persians	9	3	-1.734969213	NA	NA
1231	Arabs	4	2	-0.2207875477	-0.2218211812	-0.2020551968
1232	Admixed	8	2	-0.0012954341	-0.6672564565	-0.3664948846
1233	Admixed	10	2	-0.2951156239	-1.4155398801	-1.4749312297
1234	Admixed	4	2	-0.3391516474	-0.2999419101	-0.0632609123
1235	Persians	3	1	0.0077240902	-0.5162164516	-0.5947896513
1236	Admixed	8	2	-0.0877840155	-1.4857884086	-1.171837129
1237	Persians	9	3	-0.742436515	-0.5325891542	-0.5008894236
1238	Persians	6	2	-0.6370651502	-1.3668979839	-1.470807305
1239	Persians	9	1	0.2277235488	0.6083743397	0.3488825081
1240	Persians	4	2	-0.280200141	-1.8490129199	-1.9694888229
1241	Arabs	6	2	-0.7234322358	0.1345086654	-0.1826641306
1242	Persians	6	2	0.5656938865	0.6690257871	0.8101714552
1243	Admixed	4	2	3.4892226202	2.6406027678	2.956995471
1244	Arabs	10	2	0.3708703319	0.1626126315	-0.1228539336
1245	Persians	8	2	-0.2762632645	0.4330434833	0.0282114216
1246	Persians	11	3	-0.775631532	-0.9037219415	-0.9523008882
1247	Admixed	6	2	-0.5556103421	-0.3361924017	-0.2903723099
1248	Persians	8	2	-0.5699300916	-1.8523963926	-1.184955463
1249	Persians	4	2	-0.7595301768	-0.6092876591	-0.7061796057
1250	Arabs	6	2	-0.4405424143	-1.0508851422	-1.0223836198
1251	Arabs	8	2	1.1874806213	NA	NA
1252	Persians	11	3	0.4321563041	0.7261215197	0.5584774232
1253	Persians	6	2	-0.5478057493	-0.6952608327	-0.4964711966
1254	Persians	8	2	-1.1565232407	-0.7985783412	-0.8878947632
1255	Arabs	8	2	-0.0255301451	-0.8519612435	-0.7493104724
1256	Arabs	6	2	0.9778139017	2.2232045419	1.8650883723
1257	Persians	6	2	-0.173147914	0.5997555191	0.5194805593
1258	Persians	6	2	-1.016039839	-0.3698878659	-0.5847762871
1259	Persians	6	2	1.1875081492	1.1733752103	1.3505280515
1260	Persians	8	2	-0.9993197745	-0.4784353007	-0.5617999419
1261	Persians	6	2	0.135228606	-0.1442791612	0.0768239616
1262	Persians	10	2	0.7999202517	0.8244113695	0.9156067506
1263	Admixed	10	2	1.1427988793	0.5470528676	0.5688190642
1264	Persians	6	2	-1.5242519645	-0.7164865651	-1.0025325481
1265	Persians	6	2	-0.692772861	-0.0702802078	-0.0704045626
1266	Persians	12	2	1.0084695843	NA	NA
1267	Admixed	4	2	-1.2793390307	-0.7127067811	-0.4658853541
1268	Admixed	8	2	-0.9773414731	-0.6841294881	-0.7788585378
1269	Persians	8	2	-0.9408265367	-1.8905460859	-2.1745584165
1270	Admixed	NA	NA	NA	NA	NA
1271	Arabs	3	1	0.0379836565	0.3212935088	0.5061463653
1272	Persians	10	2	-1.2005785452	NA	NA
1273	Persians	8	2	-2.2837012178	-3.2019704903	-2.8944883112
1274	Persians	8	2	-0.8922259044	NA	NA
1275	Persians	4	2	-0.3852064294	0.2608222561	0.2110423527
1276	Persians	3	3	1.5098479026	1.7571488174	1.7771114207
1277	Admixed	8	2	-0.5036224542	-0.5123399481	-0.6793211277
1278	Persians	9	3	-0.6771231885	-0.4260804813	-0.0819611154
1279	Admixed	10	2	-0.3890570021	0.1465207773	-0.0853607661
1280	Persians	6	2	-0.0598918049	0.3225630221	0.1724477995
1281	Persians	6	2	-0.9010706705	-0.7125137825	-0.49826393
1282	Admixed	11	3	-0.0295972225	-0.2627972274	-0.0317290673
1283	Persians	5	3	0.8103934975	0.2275581718	0.370343827
1284	Persians	4	2	1.7940721827	1.3515916765	1.6581457267
1285	Persians	8	2	-0.1157165202	-0.1527755551	-0.0485989707
1286	Persians	12	2	-0.7288305566	-0.3110703648	-0.3086846215
1287	Persians	7	3	0.7627691324	0.3747990042	0.9096842554
1288	Admixed	5	1	-0.5158876531	-1.2348346735	-1.024266221
1289	Persians	7	3	1.3854419701	1.1352154844	0.9798979508
1290	Persians	8	2	-0.4126153498	-0.8514341586	-0.9114047353
1291	Persians	10	2	0.7032753646	-0.0098115917	0.2243770955
1292	Persians	6	2	-0.5999205726	NA	NA
1293	Admixed	5	3	0.2581958309	0.7307832185	0.6072094389
1294	Persians	6	2	-0.6044413162	-0.5735654429	-0.491838031
1295	Persians	4	2	2.1294998032	NA	NA
1296	Persians	8	2	-1.2002310722	-0.40188408	-0.1692986019
1297	Persians	6	2	-0.7157639265	-0.7001678754	-0.7120812524
1298	Persians	6	2	-0.9531541006	-1.8239035053	-1.3784112478
1299	Persians	6	2	-0.3998766862	-0.683376537	-0.5133665696
1300	Persians	14	2	-0.9208480945	-1.9299588727	-1.5779594957
1301	Arabs	6	2	-0.087542889	0.158463297	0.2053895983
1302	Persians	6	4	-1.0076600617	-1.1253885537	-1.053437058
1303	Admixed	4	2	0.384995243	NA	NA
1304	Persians	7	1	1.1986717548	0.4539606776	0.81370295
1305	Persians	4	2	2.1166228599	0.6902123644	1.1255837545
1306	Admixed	4	2	-1.3323161008	-0.5405972026	-0.4901275082
1307	Admixed	6	2	0.0832295922	0.3917583759	-0.0061274111
1308	Persians	8	2	-0.7643701992	-0.9334072813	-0.9226403187
1309	Persians	8	2	-0.2777863404	-0.5363359324	-0.3929867184
1310	Persians	8	2	-1.4400575204	-2.3723372474	-2.5294635653
1311	Persians	8	2	-0.771897328	NA	NA
1312	Admixed	5	3	0.8264340814	0.7835065806	0.9801751236
1313	Admixed	8	2	-0.6035611666	0.5918754288	0.4340912387
1314	Admixed	6	2	-1.7425621344	NA	-2.9684834508
1315	Persians	7	3	2.1410659612	1.9160883419	1.5985275294
1316	Persians	9	3	-0.9726681817	-0.4988715283	-0.7584025168
1317	Admixed	6	2	-0.3360369846	0.3835680462	0.029119076
1318	Persians	12	2	0.830846784	0.7424390048	0.8668099551
1319	Persians	8	2	-0.6735142691	-1.0231813032	-1.0255573087
1320	Persians	8	2	0.4367874802	0.8460107261	0.778798611
1321	Persians	6	2	0.9535147264	1.1921581071	1.3649008458
1322	Persians	2	NA	0.36423726	0.1746544221	0.1616831876
1323	Persians	6	2	0.3260702729	0.337848048	0.2708373111
1324	Persians	10	2	-0.5811451901	-0.8716230891	-0.6070211087
1325	Persians	8	2	0.305457104	0.3585096855	0.3700461602
1326	Admixed	12	2	0.135228606	0.5669831098	0.2527572807
1327	Admixed	6	2	0.1259806811	-0.4587991698	-0.4140213753
1328	Admixed	5	1	2.7196866319	1.9362814025	2.1952635935
1329	Admixed	4	2	0.2775475993	-0.0818702456	-0.1099881915
1330	Persians	6	2	-2.266832196	-1.5907290615	-1.322813859
1331	Persians	6	2	-0.5209787235	0.8377419744	0.6586612149
1332	Persians	9	3	-0.2004262562	-0.1797626082	-0.2252270741
1333	Arabs	4	2	1.6343793247	1.0736017665	1.2888413089
1334	Persians	12	2	-0.3694544001	-0.7327918793	-0.5630493542
1335	Persians	6	2	-1.2395511153	0.0104345198	-0.2914292708
1336	Persians	9	3	0.1555171413	-0.4389699487	-0.3359194637
1337	Persians	13	3	0.1355696157	-0.1523498277	-0.108154111
1338	Persians	6	2	-0.3412674781	-0.4217138787	-0.4606360429
1339	Admixed	10	2	0.0551830566	0.7998854605	0.8129805686
1340	Persians	14	4	1.2332975243	2.035099535	1.838481691
1341	Persians	4	2	-0.0741070158	-0.032972961	-0.1184048094
1342	Persians	12	4	-0.894534942	-0.4830313645	-0.4752975424
1343	Persians	9	3	0.2412838459	-0.2711076252	-0.0607475794
1344	Persians	8	2	-1.2203694196	-1.4240480743	-1.0555948401
1345	Admixed	14	2	0.2827430291	0.7874144784	0.7114543144
1346	Persians	7	3	-1.6782911355	-1.510281613	-1.5562675793
1347	Persians	6	2	-0.3756184525	0.1785912418	0.4405347853
1348	Persians	13	5	1.5896961337	1.3319677108	1.3752531034
1349	Persians	9	3	-1.1311594337	-0.5776815222	-0.6471829051
1350	Admixed	8	2	0.1275414929	0.3960563937	0.2396860385
1351	Persians	12	2	0.5685064131	1.1643743056	0.8089762541
1352	Admixed	6	2	1.490464099	1.2823007864	1.4306483723
1353	Persians	4	2	0.129824585	0.035551626	0.1853752294
1354	Admixed	9	1	0.6073783024	-0.1775028168	0.0309434906
1355	Admixed	6	2	-0.3178721114	-0.9621905077	-0.9136535245
1356	Persians	6	2	0.9274237462	0.8284446481	1.0300852692
1357	Admixed	8	4	0.1769575488	-0.7250474473	-0.7142987179
1358	Persians	6	2	0.2299969159	-0.0710463271	0.0159743935
1359	Persians	4	NA	-1.8967374862	-2.6390480785	-2.5781912046
1360	Admixed	5	3	-0.5782722719	-1.293168442	-1.283256369
1361	Persians	7	3	-0.292145051	-0.5071469848	-0.4762183992
1362	Admixed	10	2	-0.6869656202	-1.2882847986	-1.0383428368
1363	Persians	4	NA	1.1135295271	0.5913349828	0.5815245744
1364	Admixed	8	2	2.2014921037	2.5666140232	2.5689039849
1365	Persians	8	2	0.016080617	0.1386260121	-0.1152859011
1366	Arabs	13	3	-0.754299456	-0.71291386	-0.7845418461
1367	Admixed	6	2	1.0238982149	0.3831359477	0.4695784037
1368	Persians	7	3	1.3502377023	0.9231543629	0.8826790796
1369	Admixed	6	2	-0.2060678373	NA	NA
1370	Admixed	8	2	1.6982219966	1.5151321382	1.3768190836
1371	Persians	6	2	0.4375661982	0.4130195984	0.2622752303
1372	Admixed	4	NA	0.0654087342	-0.3311620996	-0.3188135941
1373	Admixed	10	2	0.2301219935	-0.0735664733	-0.0956461546
1374	Arabs	5	1	1.7493932696	2.026907979	2.0084585939
1375	Persians	6	2	-0.5564837697	-1.1090221993	-1.0548791505
1376	Persians	10	2	-0.8223066953	-0.4140682985	-0.3776704464
1377	Admixed	6	2	-2.7451365685	-2.2163231959	-2.3171107439
1378	Persians	7	3	0.8039773943	NA	NA
1379	Arabs	10	2	-0.4042540894	-0.1352756407	-0.358594112
1380	Persians	10	2	-0.2286247872	-0.8546803766	-0.6870638443
1381	Persians	6	2	1.223554457	0.1222457424	0.2424999911
1382	Admixed	14	2	-0.7972807248	-1.1342423114	-1.1715310724
1383	Persians	8	2	-0.9304121222	-1.3469289087	-1.7375762214
1384	Admixed	6	2	-0.0039155502	0.6975344655	0.5612671774
1385	Persians	9	3	NA	NA	NA
1386	Admixed	12	2	0.8347980445	-0.2539566916	-0.1530385849
1387	Persians	7	3	-0.863465575	-1.2029882157	-0.8532698247
1388	Persians	8	2	0.3689529882	0.1703587866	0.188487434
1389	Persians	4	2	-1.7090885584	-2.0245318033	-1.604122197
1390	Persians	11	3	0.566773373	0.2769891919	0.2406353776
1391	Admixed	7	1	1.1465742261	0.6285326327	0.5984567241
1392	Persians	14	2	-1.067874956	-0.7250474473	-0.9049005183
1393	Admixed	6	2	0.2884395155	0.5748492525	0.6084036655
1394	Admixed	4	2	0.0984153613	NA	NA
1395	Persians	10	2	0.3680948839	NA	NA
1396	Persians	4	2	-0.0611860932	-1.1293643699	-0.9351673992
1397	Persians	10	2	0.0150813745	0.5307328163	0.2490456891
1398	Persians	8	2	-0.7336371259	-0.0492698011	-0.3795187952
1399	Persians	8	2	-1.5468777069	-0.9172706568	-1.054369422
1400	Persians	10	2	-0.2495277811	-0.6437677395	-0.7285715556
1401	Persians	6	2	0.006945357	-0.9896783536	-0.7355195755
1402	Persians	4	2	1.8738283598	1.8871411861	1.9426988397
1403	Persians	6	2	-0.3110017428	-1.0189819525	-0.9676806756
1404	Admixed	8	2	0.5754542336	0.2518033666	0.3388942933
1405	Persians	5	1	-1.0472553015	0.0694357787	-0.2332340895
1406	Persians	8	2	-0.4803529825	-1.6691062821	-0.9999173905
1407	Admixed	6	2	-0.8949457814	-0.2297203241	-0.3050097668
1408	Persians	10	2	-1.6558836826	-1.5094023778	-1.1642246581
1409	Persians	9	3	0.5932766523	0.1747504157	0.2025669471
1410	Persians	9	3	1.1460131643	NA	NA
1411	Persians	13	3	-1.0310848273	-0.6460797967	-0.8056245877
1412	Persians	6	2	1.5948402269	1.3974599442	1.5370854985
1413	Admixed	4	2	-1.2102943271	-1.7598467101	-1.5602022521
1414	Admixed	6	2	-2.019163606	-2.2494468703	-2.6121110267
1415	Admixed	14	2	-0.6759670985	-1.05103931	-0.8860732428
1416	Admixed	4	2	0.2293918427	0.5680668576	0.4209898909
1417	Persians	4	2	-0.4442295841	-0.3076698612	-0.3633398814
1418	Admixed	8	2	0.9465897069	1.2830061328	1.1018526655
1419	Persians	6	2	-0.3170216366	0.5996518273	0.7424930978
1420	Admixed	6	2	0.3101918238	-0.246670752	-0.2775514817
1421	Admixed	4	2	-0.8926219726	-0.9459376613	-1.0631309484
1422	Admixed	7	3	-0.7576879481	-0.5242517124	-0.4928978536
1423	Admixed	8	2	-0.7013000722	-1.6533331943	-1.8138325054
1424	Persians	8	2	-0.5988817917	-0.1320160186	-0.0991093576
1425	Persians	8	2	-0.0664243011	0.1992791842	0.4225057121
1426	Persians	6	2	-0.7364032899	-0.3525167818	-0.2875819601
1427	Persians	5	1	-1.1707796141	NA	NA
1428	Persians	9	3	-0.440698284	-0.6149369231	-0.6201921982
1429	Admixed	14	2	0.871956932	1.1889459852	0.9084613946
1430	Admixed	5	3	-0.795352784	-1.3623822157	-1.4190214527
1431	Persians	6	2	0.8699254392	1.2294874607	1.1263097601
1432	Persians	7	3	0.2097035738	0.7386671062	0.6192850291
1433	Admixed	10	2	-0.4977304892	-1.5013874369	-1.4831939195
1434	Persians	10	2	0.6335349625	1.8229821766	1.4444925262
1435	Persians	10	2	0.1922120124	-1.1916304911	-1.3064195748
1436	Arabs	8	2	0.0766286062	0.035551626	0.0680872571
1437	Persians	6	2	-0.2303575936	0.0808557069	0.1352005966
1438	Arabs	10	2	2.3528051534	NA	NA
1439	Persians	8	2	0.6873796913	0.5216888018	0.5996820735
1440	Admixed	6	2	0.6886539882	0.4158040953	0.4168504083
1441	Admixed	7	1	-0.0399058993	1.0413808247	0.7803151543
1442	Admixed	4	2	0.9160898247	0.8487444693	0.7962488541
1443	Persians	12	2	0.1181964181	-0.4185680057	-0.3446643161
1444	Persians	8	2	0.1750039736	-0.16408854	-0.1851737783
1445	Persians	8	2	0.1904035804	-0.1929264511	-0.1583815142
1446	Persians	4	2	-0.7771272589	-0.4542803294	-0.4696518149
1447	Admixed	10	2	1.6065682326	1.8145291171	1.8405306555
1448	Persians	8	2	0.230479432	0.3705999966	0.3616096264
1449	Persians	10	2	-0.6220153155	-0.9381838608	-1.0365581085
1450	Persians	6	2	1.1023743034	1.9951967872	1.8637843009
1451	Persians	6	2	-0.7939646935	0.0359858988	-0.0058278055
1452	Persians	8	2	-0.5482968047	-0.4133732152	-0.4609131412
1453	Persians	8	2	1.7040768501	2.155005331	2.4182139764
1454	Persians	10	2	-0.7328230619	-0.8150241527	-0.8110199334
1455	Persians	5	3	-1.2480276296	-0.9986553329	-1.0255573087
1456	Persians	10	2	0.3586535096	-0.647068008	-0.5096204358
1457	Persians	6	2	-2.6181928951	-3.4994643154	-3.8844902886
1458	Persians	7	3	-0.3074113253	-0.136486562	-0.3300017318
1459	Persians	8	2	0.4405317652	0.5715814565	0.3782073822
1460	Persians	10	2	-1.5448409714	-1.1867879377	-1.0174768559
1461	Persians	6	2	-0.2593320327	-0.5683791209	-0.6355729599
1462	Admixed	8	2	-0.0497292656	0.3713577947	0.4573000762
1463	Persians	6	2	0.1473706799	0.1994144652	0.1851310069
1464	Persians	4	2	-0.6910762312	-0.4539856559	-0.5408034974
1465	Persians	9	3	1.2139888086	0.8135152046	1.0337995045
1466	Persians	6	2	-0.8040011487	-1.4967608225	-1.067665362
1467	Persians	8	2	1.2839151745	0.8570843159	0.9361924742
1468	Admixed	6	2	-0.7117386816	0.2682389876	0.5644159125
1469	Admixed	6	2	0.7166153712	0.4081630327	0.3546286205
1470	Persians	7	3	-1.3998183848	-2.1467154851	-1.8447122812
1471	Persians	12	2	0.5439490933	0.6811671232	0.9337511159
1472	Persians	6	2	0.1983770241	0.5113198094	0.3472083004
1473	Admixed	5	1	1.0174821881	0.8627620525	0.9574746525
1474	Persians	4	2	-0.3829755463	-1.1285724041	-0.7984190655
1475	Persians	7	3	1.3787748692	0.5584314223	0.5620387612
1476	Arabs	4	2	-0.4815435359	0.0561354883	0.0677891881
1477	Persians	2	2	-0.4989348099	-1.0563173566	-1.0631309484
1478	Persians	5	3	-0.6358938652	-0.7083261569	-0.8353108455
1479	Persians	5	1	-0.7957854455	-1.7303272652	-1.6765713307
1480	Admixed	4	2	1.9273544722	NA	NA
1481	Admixed	6	2	-0.1108264577	0.2681771127	0.5675782139
1482	Persians	14	3	-0.9342535025	-0.3650952165	-0.3012465502
1483	Persians	14	2	-1.0695237476	-0.9180298636	-0.4849660811
1484	Persians	5	3	-1.1868316062	-0.3602963548	-0.4197482149
1485	Admixed	NA	NA	NA	NA	NA
1486	Admixed	5	3	0.8553864583	-0.0376040191	0.1408047075
1487	Persians	9	3	0.5229763828	-0.0627234674	0.1916040362
1488	Persians	5	1	0.0326272815	0.55993461	0.0631633713
1489	Persians	7	3	-0.6098437694	-0.2465817134	-0.222017294
1490	Admixed	5	1	1.2726041838	NA	NA
1491	Persians	8	2	-0.5523511529	-0.2085730624	-0.4298147475
1492	Persians	4	2	-1.0930571331	-1.4687181616	-1.4428792891
1493	Arabs	4	2	-0.9470138299	0.2121146715	-0.156151861
1494	Persians	10	2	-0.0307234546	-0.3230307112	-0.5003697683
1495	Admixed	8	2	0.261312266	-0.3861536334	-0.4352510291
1496	Admixed	11	3	0.4039927827	0.3019846827	0.2368745933
1497	Persians	8	2	0.6405059811	0.5505996359	0.6545271186
1498	Persians	9	3	-0.057451481	0.7669834528	0.8929413226
1499	Persians	14	2	-0.4132756769	-1.4239333737	-1.3917958366
1500	Persians	8	2	-2.5051788702	-2.8947028579	-2.5821839847
1501	Persians	9	3	0.7071277507	0.7883821171	0.6093174594
1502	Persians	9	3	-0.9147908157	-0.6543637149	-0.7663029374
1503	Persians	11	3	0.830899223	-0.1799946785	-0.065996357
1504	Persians	10	2	0.0105107151	0.0649612938	-0.0681878834
1505	Admixed	8	2	1.2394221122	0.2162315927	0.4096910733
1506	Admixed	12	2	0.3089258764	0.3471983488	0.2481357681
1507	Admixed	7	1	0.4599944954	-0.5488991079	-0.2781671211
1508	Persians	5	1	-1.8488188469	-1.4318796869	-1.6710264321
1509	Admixed	6	2	-1.060466004	-2.1639605196	-2.1232608568
1510	Persians	4	2	-1.4599922916	-1.7104076957	-1.4604013998
1511	Persians	9	3	-0.3649793162	-1.0477072735	-0.952252704
1512	Persians	3	1	1.4568517794	2.1904110145	2.1491108696
1513	Persians	8	2	0.2126547857	NA	NA
1514	Admixed	9	1	0.499425849	NA	NA
1515	Arabs	6	2	1.0652495727	0.6010136524	0.8167120886
1516	Admixed	8	2	-0.5158876531	-1.0631520878	-0.7457077359
1517	Persians	5	1	-1.6190487436	-2.0125616995	-1.8064790026
1518	Admixed	8	2	0.7570393977	-0.0627234674	0.0596540468
1519	Arabs	5	1	1.1535560541	1.7080509771	1.5686053677
1520	Arabs	8	2	0.1114992442	-0.8956499597	-0.5167427059
1521	Persians	9	3	-0.3916592604	-0.0953102176	-0.1253159525
1522	Persians	6	2	0.7211653437	0.7962461405	0.9972120332
1523	Persians	7	3	0.2938367227	-0.5002905523	-0.4678796601
1524	Persians	12	4	-1.5043178357	-0.2304798964	-0.438555172
1525	Persians	10	2	-0.7231349721	-0.9772694403	-0.8661475874
1526	Admixed	6	2	-0.2786392316	NA	NA
1527	Persians	10	2	-0.1535671569	-1.3223962261	-1.4442791512
1528	Admixed	6	2	0.3296855635	-0.2048198988	-0.170812524
1529	Persians	8	2	0.4477579584	-0.3860229631	-0.4236505516
1530	Admixed	10	2	0.2517577476	-0.1812374688	-0.0342372801
1531	Admixed	10	2	0.1180355993	-0.0711370247	0.0044264192
1532	Admixed	5	1	-0.5438033408	-0.5853944297	-0.4369751942
1533	Persians	6	2	0.2166238582	1.6142001238	1.4257499984
1534	Admixed	4	2	1.0908504228	0.0732818425	0.2393951283
1535	Admixed	10	2	-0.8878452748	-1.1384011065	-1.3122954697
1536	Persians	4	2	1.3105971854	0.861200233	0.856963218
1537	Persians	8	2	-1.0144845582	-0.7290574755	-0.8140960127
1538	Persians	7	3	0.6567353992	1.188400075	1.0326313142
1539	Persians	8	2	-0.9682921531	-1.2716818875	-1.0504523006
1540	Admixed	8	2	2.1238398094	NA	NA
1541	Persians	4	2	0.2925329905	0.4982768258	0.3510481594
1542	Persians	6	2	0.4803471701	0.4949068444	0.558465007
1543	Persians	4	2	-0.506276189	-0.1928273034	-0.2347928597
1544	Persians	9	3	0.4652238654	0.5629652343	0.7833866618
1545	Persians	6	2	0.7561981873	0.4250221259	0.5177169768
1546	Persians	6	2	-1.2047455933	-1.5750436048	-1.5808328165
1547	Persians	7	3	-0.5184314333	0.2361777257	0.2581252517
1548	Admixed	8	2	-0.4996991183	-1.8111936038	-1.2913346573
1549	Persians	14	1	1.0773042824	1.0291167276	1.0588977912
1550	Persians	8	2	0.3128468353	0.0442167962	-0.0176784189
1551	Arabs	6	2	-0.1032642202	0.0604341023	0.0409823897
1552	Persians	14	3	0.1245893248	0.1745625465	0.0914850715
1553	Admixed	7	3	-0.4166998706	-0.2299402613	-0.2255155804
1554	Persians	10	2	-1.209726128	-0.8351921086	-0.7475961793
1555	Persians	6	2	-0.8851391017	-0.696017978	-0.5872877772
1556	Admixed	8	2	-0.0579627634	-0.2634802496	-0.2592587131
1557	Persians	4	2	-0.1907234176	-2.1891089335	-2.3006840158
1558	Admixed	6	2	-0.3454997498	1.2996194075	0.7965271334
1559	Persians	11	3	1.2076895421	0.8253563549	1.0136090124
1560	Admixed	10	2	-0.0788578062	-1.0467696466	-0.8344771245
1561	Persians	8	2	0.1746806287	1.5976773995	1.2020610125
1562	Arabs	6	2	1.8523560085	1.6258348905	2.3987409907
1563	Persians	6	2	0.2836752209	0.0885497365	0.2003386645
1564	Admixed	7	3	0.410728113	0.8405718481	1.0395709471
1565	Persians	8	2	-1.2975689816	-0.8832297443	-0.9366841299
1566	Persians	6	2	0.3193894662	-0.691153293	-0.54638566
1567	Persians	10	2	1.4617864739	1.7614011879	1.499076669
1568	Admixed	8	2	0.9325866555	1.275921587	1.4150467127
1569	Persians	8	2	0.187918747	0.458260419	0.3500593072
1570	Persians	11	3	0.072070578	-0.4302593278	-0.4251356739
1571	Admixed	8	2	-1.002302012	-0.8268697997	-0.8540634746
1572	Persians	8	4	-0.9136991172	NA	NA
1573	Persians	8	2	0.7153471231	0.2850269945	0.4989017576
1574	Persians	6	2	-1.0487117993	-0.8958593419	-0.7451175843
1575	Persians	6	2	-1.6696058657	-2.5486845151	-2.6349816971
1576	Persians	6	2	1.2017737702	0.2569668814	0.4246556934
1577	Persians	10	2	0.2236340995	0.5106395932	0.3039611458
1578	Admixed	10	2	-0.0626868729	-2.4299313432	-2.236137695
1579	Persians	10	2	-0.6858703214	-1.0485899063	-1.0952222138
1580	Arabs	6	2	0.0971672271	-0.0939894865	-0.321592796
1581	Admixed	8	2	0.8999623166	0.8242135023	0.9754216775
1582	Persians	6	2	-0.9784182641	NA	NA
1583	Admixed	6	2	-0.0615153997	0.0315212383	0.0122547161
1584	Admixed	9	3	-0.009820361	-0.2878958354	-0.0277138052
1585	Admixed	4	2	-1.0244530367	-0.0461740204	0.0035184119
1586	Persians	6	2	1.3259135995	NA	NA
1587	Persians	11	3	-0.1162339237	-0.9257221651	-1.0688808049
1588	Admixed	6	2	-0.9915351649	0.2693367198	0.2663941332
1589	Persians	6	2	-0.3108544277	NA	NA
1590	Arabs	8	2	1.1431839561	NA	NA
1591	Persians	11	3	-1.8010965062	-0.4506593718	-0.614943407
1592	Persians	14	1	-0.1569469659	-0.7369132613	-0.5246245659
1593	Persians	10	2	0.2141162866	0.129293292	0.2446398611
1594	Persians	8	2	0.9507762325	1.0829257307	0.9119879515
1595	Persians	11	3	0.1500281095	0.2452861565	0.0834610085
1596	Admixed	11	3	-1.7470549424	-1.7020136096	-1.8681019296
1597	Persians	7	3	0.6002786397	1.2052380126	1.0847668189
1598	Admixed	5	3	-0.6085784533	0.0482589523	0.0085392585
1599	Persians	8	2	-1.5083486766	-2.155433217	-2.2868168642
1600	Persians	10	2	-0.3996965956	-0.356274339	-0.4079085439
1601	Persians	14	2	-1.8074396259	-2.1517852106	-2.5118051579
1602	Persians	6	2	1.6658557216	0.7152399936	1.0954701197
1603	Persians	9	3	-1.0234744854	-0.9946562327	-0.9073119821
1604	Persians	7	3	-0.5699300916	-0.662856727	-0.5105373822
1605	Persians	4	2	-0.0646337462	0.8291628307	0.4923614251
1606	Arabs	8	2	0.0649954502	-0.1610153832	-0.2127010571
1607	Persians	7	1	0.2776464444	0.0147185814	0.0777433113
1608	Admixed	6	2	1.7230971595	2.0105591425	2.0959844793
1609	Admixed	6	2	-0.4828809268	-0.4757623108	-0.4678796601
1610	Admixed	8	2	-1.180526521	-0.2945521374	-0.6727637082
1611	Admixed	6	2	-0.5430636963	-0.4910689782	-0.381687142
1612	Persians	11	3	-0.529496937	-0.7328533952	-0.7180174298
1613	Admixed	8	2	2.7516097119	NA	NA
1614	Persians	4	2	2.0371845855	-0.8588616834	0.1136646085
1615	Admixed	6	2	0.5841087411	0.555215633	0.3401545448
1616	Persians	3	1	-0.3378286144	0.0111966645	0.047202952
1617	Persians	5	3	-1.2621676012	-1.1291878018	-0.9442758886
1618	Persians	10	2	-0.4780400368	-0.2020345987	-0.1450283967
1619	Persians	8	2	-0.212266165	-1.3247379495	-0.8633729016
1620	Admixed	7	3	-1.6996407953	-2.4630234088	-2.3492957117
1621	Persians	5	3	-0.2134175703	0.0525298152	0.0846482422
1622	Admixed	6	2	NA	0.1423311516	0.1582708261
1623	Persians	5	3	0.3743561402	0.2848413717	0.6077282046
1624	Persians	11	3	1.2196377665	0.8569617488	0.8251773626
1625	Persians	7	3	0.8952129044	1.2472099492	1.2595802285
1626	Admixed	6	2	-0.8321842519	-0.8677215737	-0.6982137472
1627	Persians	7	3	-0.1361553088	0.6487040188	0.5225781498
1628	Persians	5	3	0.3270874903	0.5712168571	0.4196757862
1629	Persians	6	4	-1.4029193168	-1.0888231237	-1.1600562414
1630	Persians	6	2	-0.5051569219	-0.9710426047	-1.1421356182
1631	Admixed	6	2	0.2746179752	0.2362886946	0.3870274043
1632	Persians	7	3	-2.12097426	-2.4336536568	-2.7347212211
1633	Persians	7	3	-1.4435929626	-1.4034216887	-1.1993448077
1634	Persians	8	2	0.7354649166	-0.4225805393	-0.1512325618
1635	Admixed	8	2	-0.2268363425	0.2807253895	0.3790789148
1636	Admixed	8	2	0.1245893248	1.0820350992	0.9271683377
1637	Admixed	6	2	-0.7802405563	NA	NA
1638	Persians	10	2	-0.6368791982	-0.9171349147	-0.910811589
1639	Persians	8	4	0.7616234841	0.3555610037	0.4824798336
1640	Admixed	5	1	-0.0729753827	0.2823364349	0.1946070746
1641	Persians	10	2	1.714225456	1.6295885636	1.6934349061
1642	Persians	13	3	-1.2847972445	-1.055779787	-1.1551010599
1643	Persians	6	2	-0.0880316768	-0.0256793217	0.2995588072
1644	Persians	8	2	0.253333317	0.2240219138	0.1670460898
1645	Admixed	8	2	0.1624303868	NA	NA
1646	Persians	6	2	-1.2083057018	-1.3128113896	-0.9357139984
1647	Persians	10	2	0.4149698196	0.6250255856	0.1985174958
1648	Admixed	6	2	NA	1.8299513962	2.1892698043
1649	Persians	14	2	1.1934876195	-0.2044075485	0.265112406
1650	Persians	5	1	-0.5828456286	-0.3363768438	-0.5155506847
1651	Persians	9	3	0.4203765023	0.0282586356	0.0753067466
1652	Admixed	6	2	0.9281409795	0.6774628074	0.7774736198
1653	Persians	6	2	-0.212266165	-0.9813426788	-0.8780351473
1654	Persians	6	2	1.2786798771	1.5111368213	1.3847550111
1655	Persians	6	2	0.4863248831	0.1868256891	0.2967406105
1656	Admixed	5	1	0.5164949608	1.5654415851	1.2099018788
1657	Persians	6	2	0.0931807683	0.3709805636	0.5984567241
1658	Persians	9	3	NA	NA	NA
1659	Persians	8	2	-0.9347836888	-1.1746672282	-1.1747176915
1660	Persians	8	2	-1.3398672957	-0.4784353007	-0.5911299851
1661	Persians	7	3	-1.5028699255	-1.1498030826	-1.2050411488
1662	Admixed	4	2	-0.2584247957	0.3830359707	0.4726739297
1663	Persians	8	2	0.6948807029	0.6001513492	0.4515982879
1664	Arabs	11	5	-1.3288699096	-0.9949953037	-1.2537445447
1665	Persians	10	4	0.4311933065	-0.0984054166	-0.0684936114
1666	Persians	8	2	-0.5070688002	-0.1069760752	-0.1943580908
1667	Admixed	9	3	-0.8493082115	-0.4959581976	-0.3920240619
1668	Persians	8	2	0.4305087809	0.0648763558	0.0375504262
1669	Admixed	8	2	0.571619162	-0.1973673172	-0.3748678992
1670	Admixed	8	4	0.6548149628	0.9522497005	0.9166635696
1671	Persians	6	2	-1.7390232692	-1.0917263007	-0.983866491
1672	Persians	10	2	0.1306827831	0.322035792	0.2874529162
1673	Admixed	12	2	-0.4370253084	-0.5443488502	-0.6805585355
1674	Persians	8	2	-1.2558936368	-0.8466925836	-0.7482066126
1675	Persians	8	2	-0.1783870739	NA	NA
1676	Admixed	6	2	1.1849370938	1.2546835084	1.2640043712
1677	Persians	6	2	-1.1317125203	-0.4797747037	-0.5676819483
1678	Persians	4	2	-0.2308184643	0.5348310458	0.4691126191
1679	Persians	10	4	-0.555056798	0.2116817431	-0.0055263372
1680	Persians	7	3	0.0428964608	0.0922004972	0.2718708441
1681	Persians	9	3	-0.2441868361	-0.5398344736	-0.5114790061
1682	Admixed	6	2	-0.031713545	-1.6354191322	-1.2647820995
1683	Persians	6	2	-0.2378139021	-0.1526832272	0.0802409164
1684	Persians	8	2	-0.2433937357	-0.2754141843	-0.2978519777
1685	Persians	12	2	-0.2826610671	-0.0374286555	-0.2319733924
1686	Persians	6	2	0.7680029433	1.0696704594	0.9889111663
1687	Persians	6	2	-0.5728640961	0.0231185988	-0.0136515029
1688	Arabs	4	2	-0.558292368	-0.3681996809	-0.5523187737
1689	Arabs	4	2	-0.0988355788	-0.4385945837	-0.4216537762
1690	Arabs	10	2	0.3288832804	-0.7242996994	-0.3754934048
1691	Arabs	5	1	-0.2181487831	-0.9487378482	-0.6898635616
1692	Arabs	8	2	0.1976478334	0.6621896699	0.3505086644
1693	Arabs	6	2	-0.3996965956	-0.7486997957	-0.6571500085
1694	Arabs	7	3	2.5068660989	2.1079980206	2.4445487417
1695	Arabs	4	2	0.0581370907	-0.5605269294	-0.3582882891
1696	Arabs	6	2	0.2557268636	0.7396332493	0.6146763456
1697	Arabs	3	1	0.1699313643	0.3019846827	0.1049287857
1698	Arabs	12	2	-0.0783927086	0.3296253501	0.4439737617
1699	Arabs	8	2	0.2598002309	0.3835680462	0.2637074633
1700	Arabs	6	2	1.9960399261	1.6379572002	2.116637552
1701	Arabs	6	2	-0.3335678186	-0.2507894822	-0.3302743953
1702	Arabs	6	2	-1.5972306625	-2.3760295819	-2.0645487985
1703	Arabs	4	2	1.9961544655	NA	NA
1704	Arabs	4	2	0.2349820897	1.0220296245	0.8431682219
1705	Arabs	9	1	0.2367366219	0.391383676	0.2524743686
1706	Arabs	6	2	-0.7759487612	-1.2593634403	-1.3124316668
1707	Arabs	6	2	0.6836206946	1.3725114476	1.2348447197
1708	Arabs	10	2	2.3045757361	0.9565531894	1.6555568932
1709	Arabs	6	2	0.5377749611	0.1673640882	0.0955963038
1710	Arabs	12	2	-1.3816404246	-1.6038877508	-1.6732069963
1711	Arabs	2	2	1.2647683983	1.7780402467	1.4703950089
1712	Arabs	10	2	0.3141573665	-0.1229321679	-0.1711231913
1713	Arabs	3	3	-0.061847074	0.4933115982	0.3584931912
1714	Arabs	6	2	1.9058393923	1.6990677453	2.1800161511
1715	Arabs	10	2	-1.1200660534	-0.9086461556	-1.0786175059
1716	Arabs	4	2	-1.5594122874	-1.3373379807	-1.1409716752
1717	Arabs	7	3	-0.0531581284	0.2203491264	0.0812308415
1718	Arabs	9	1	-0.2598008309	-1.4857854862	-1.8226264426
1719	Arabs	6	2	0.573468061	NA	NA
1720	Arabs	5	1	1.6292814047	1.7540613977	1.9165887087
1721	Arabs	7	3	0.0267199824	0.6046216019	0.4271700963
1722	Arabs	10	2	-1.7093625971	-2.5235334099	-2.4722284778
1723	Arabs	4	2	1.1535560541	1.2052380126	1.1873992383
1724	Arabs	6	2	1.457269165	1.5650497997	1.5123507337
1725	Arabs	5	3	-1.3106984788	-0.4384839857	-0.5041686218
1726	Arabs	8	2	-0.4370253084	NA	NA
1727	Arabs	6	2	0.4941841876	0.0934342168	0.1080442674
1728	Arabs	10	2	0.4952149605	0.0079341982	-0.1243324281
1729	Arabs	7	3	NA	-2.8108237356	-2.6662039484
1730	Arabs	6	2	0.0907251174	0.2572324772	-0.0978163485
1731	Arabs	6	2	-0.4345541328	0.5626973004	0.3821984653
1732	Arabs	5	1	1.1433345878	NA	NA
1733	Arabs	6	2	0.2084043418	0.4644246762	0.4502675559
1734	Arabs	8	2	0.0280666774	0.3640881371	0.2885347923
1735	Arabs	10	2	0.3632287344	-0.0586938695	-0.0897703812
1736	Arabs	3	1	1.1496824676	1.3611036322	1.4092751739
1737	Arabs	7	3	-0.5848737517	-0.7828608378	-0.8840096988
1738	Arabs	6	2	-0.3654857908	-1.5016442339	-1.4298689803
1739	Arabs	6	2	-1.9976804061	NA	-3.3907253748
1740	Arabs	4	2	0.2966608621	2.2519040808	1.6864252418
1741	Arabs	6	2	-0.1202791811	-0.446821001	-0.468442313
1742	Arabs	2	2	1.6913305834	0.8660720165	0.9405855673
1743	Arabs	7	3	-0.1587488733	-0.1186669079	-0.4032670879
1744	Arabs	5	3	-0.3686568731	0.0280219268	-0.1796858552
1745	Arabs	6	2	-2.359992791	-3.0973173934	-3.2031969839
1746	Arabs	11	3	-0.7627624211	-0.9209519923	-0.7866914743
1747	Arabs	4	2	0.53217917	1.3567998906	1.1836302553
1748	Arabs	6	2	0.9092723825	0.1139275938	0.1988180509
1749	Arabs	6	2	0.4743151337	1.2018561224	0.9370471942
1750	Arabs	6	2	1.0808549845	0.3065004171	0.5557971498
1751	Arabs	11	3	2.3832350554	1.0297020447	1.5766356834
1752	Arabs	8	2	0.6126487839	0.9810834827	0.7317587088
1753	Arabs	6	2	1.0893019307	1.7614011879	1.3377579938
1754	Arabs	6	2	-0.3545054848	0.1090440071	0.1151830183
1755	Arabs	6	2	1.3287898154	1.5323888582	1.3024493931
1756	Arabs	4	2	1.1117516688	0.2407572651	0.4096910733
1757	Arabs	6	2	1.1026022319	0.7833799257	0.8984857474
1758	Arabs	4	2	0.7157676232	0.4750436914	0.5582090398
1759	Arabs	3	1	-1.6972170619	NA	NA
1760	Arabs	6	2	-1.7018147428	-1.4269583376	-1.5057797186
1761	Arabs	8	2	1.0683160035	0.6574315174	0.6128063754
1762	Arabs	10	2	-0.5229882893	-0.5447040637	-0.4644177406
1763	Arabs	7	3	-0.7922250583	-1.8684329686	-1.3412714114
1764	Arabs	8	2	1.1506436241	1.4066875163	1.4209089782
1765	Arabs	5	1	0.8074430842	0.8536507142	0.689292609
1766	Arabs	6	2	-0.0251947383	0.6116890052	0.6638989161
1767	Arabs	4	2	1.5603741535	1.1799616126	1.2119474254
1768	Arabs	5	1	1.5737828866	1.0539798072	1.2226740484
1769	Arabs	10	2	-1.9945833076	-1.1384011065	-1.7815707819
1770	Arabs	4	2	-0.823892968	0.0979929241	-0.2067029389
1771	Arabs	12	2	-1.228725135	-1.6885672215	-1.332146652
1772	Arabs	8	2	-0.1267010298	0.5666474778	0.5029812856
1773	Arabs	6	2	1.1318715928	3.0371437428	2.6429727298
1774	Arabs	10	2	-0.6456316712	-0.7247816151	-0.5715969445
1775	Arabs	5	1	0.6118850796	0.4206759744	0.2658993944
1776	Arabs	6	2	1.7406000854	1.4716893486	1.8608453787
1777	Arabs	6	2	-2.4272037039	-1.4929766301	-1.2141049332
1778	Arabs	8	2	0.9967067742	1.4928642915	1.5060100849
1779	Arabs	6	2	0.8241588534	0.7025424505	0.6093174594
1780	Arabs	5	1	0.1240457858	-0.2043556295	-0.3247599982
1781	Arabs	14	2	0.254880267	0.8823739116	0.6005850393
1782	Arabs	9	3	0.7191736212	0.3295044763	0.4942590527
1783	Arabs	14	2	0.1268819144	0.8659533222	0.6682994192
1784	Arabs	7	3	-0.2977006748	-0.1515728135	-0.2238403199
1785	Arabs	6	2	-1.1933680853	-0.7859352089	-0.7799460418
1786	Arabs	7	3	0.030864442	0.4700145217	0.1400154817
1787	Arabs	6	4	-0.7498057243	-0.3681996809	-0.4350278253
1788	Arabs	9	1	NA	1.1848042481	2.6915863514
1789	Arabs	8	2	-0.5674574008	-0.0586069209	-0.0342372801
1790	Arabs	6	2	-0.7194778673	0.4039354885	0.0381619484
1791	Arabs	6	2	-1.6149517433	-0.2950980431	-0.4980210494
1792	Arabs	7	3	-0.1489115723	0.3184525105	0.0958916733
1793	Arabs	6	2	NA	1.5649893048	2.3722988246
1794	Arabs	4	2	-0.9166756573	-0.2707520829	-0.3546681008
1795	Arabs	4	2	-0.9855022466	0.7105601465	0.2874372205
1796	Arabs	8	2	0.2725567871	0.8978192098	0.6904376196
1797	Arabs	6	2	0.2113780873	0.9926732024	0.4665582679
1798	Arabs	4	2	0.6693686428	-0.5771317402	-0.3901554915
1799	Arabs	10	2	0.6132845364	1.7789125914	1.5030482389
1800	Arabs	10	2	-0.2092567142	-0.2831396408	-0.1462654604
1801	Arabs	10	2	-1.6598101403	-1.5189339463	-2.072009937
1802	Arabs	6	2	0.1036499699	0.129718541	-0.0348444031
1803	Arabs	7	3	-0.2830161706	0.326295568	0.2169205744
1804	Arabs	8	2	0.2552114322	0.5554725529	0.3129893532
1805	Arabs	7	3	1.6022664352	1.2018561224	1.582239577
1806	Arabs	4	2	1.1429161038	0.2241395452	0.4396487538
1807	Arabs	10	2	0.9213531276	0.9795745304	1.1248038394
1808	Arabs	7	3	-0.3437010435	-0.3487171198	-0.2778503407
1809	Arabs	5	1	-0.3250450284	-0.1150365864	-0.2584782898
1810	Arabs	10	2	-0.1728276807	0.039842189	0.2758798688
1811	Arabs	10	2	0.1018783832	-0.8832188077	-0.6612702995
1812	Arabs	6	2	0.8449974961	0.8986447415	0.7915313347
1813	Arabs	6	2	0.4619592861	0.395831777	0.3076927859
1814	Arabs	6	2	0.9659059931	0.8575714139	0.6746177079
1815	Arabs	10	2	-1.4210975718	-1.3250746852	-0.9796977863
1816	Arabs	12	2	-1.3303684067	-2.5634961959	-2.0383551491
1817	Arabs	8	2	1.1094442229	1.4053419066	1.1497390498
1818	Arabs	6	2	-1.5689450697	-1.414670974	-1.3412714114
1819	Arabs	10	2	-1.1738893938	-0.9047577013	-1.1924560065
1820	Arabs	6	2	1.6708206044	0.6415245241	1.0398634154
1821	Arabs	6	2	0.9142240745	1.0621692766	0.9175449109
1822	Arabs	10	2	0.7082973073	1.0981943113	1.04601763
1823	Arabs	8	2	1.9252429636	1.8634045472	2.0959844793
1824	Arabs	6	2	-1.1056610667	-0.543845804	-0.7203635179
1825	Arabs	8	2	0.326231852	0.5177566541	0.5815245744
1826	Arabs	6	2	3.0633978986	2.9019692425	3.0061596088
1827	Arabs	14	2	0.7085325945	1.0899637849	1.2127868329
1828	Arabs	6	2	0.8995349664	-0.102440341	-0.0363609353
1829	Arabs	6	2	0.835311753	1.046091108	0.9549651208
1830	Arabs	8	2	0.2986459969	0.0080199023	-0.0394777654
1831	Arabs	6	2	2.6347037762	1.8503163603	2.4233001509
1832	Arabs	10	2	-1.0238638077	-0.8476733688	-0.7152547948
1833	Arabs	4	2	0.3259118656	-0.2099746858	-0.2744484091
1834	Arabs	6	2	1.3236858632	1.6753679546	1.5072150371
1835	Arabs	4	2	1.4133471897	1.2053643746	1.1056330317
1836	Arabs	7	1	0.1761722582	0.2762826394	0.195388103
1837	Arabs	6	2	-0.3555428048	0.6091395008	0.2066998385
1838	Arabs	6	2	-0.6076474209	0.0155721625	0.0322352143
1839	Arabs	9	1	-0.9920192019	-1.1048373353	-0.982344054
1840	Arabs	6	2	1.0974288908	-0.1022156183	0.2329427304
1841	Arabs	10	2	-0.8901873557	0.0685889515	0.0032125895
1842	Arabs	10	2	-0.5193284939	-0.6226172609	-0.594464213
1843	Arabs	8	2	-0.8528235586	-0.9699291825	-0.7799460418
1844	Arabs	4	2	-1.0835470377	-0.9334072813	-1.1132347478
1845	Arabs	6	2	0.9318874522	1.0082086218	0.9754216775
1846	Arabs	5	1	0.4483443031	0.615795523	0.6139792255
1847	Arabs	6	2	-0.1042377216	-0.2955506661	-0.0638617117
1848	Arabs	6	2	0.3345940806	-0.2621924474	-0.1558519737
1849	Arabs	10	2	-1.6055149429	-1.7185955288	-2.148162189
1850	Arabs	8	2	1.3021502411	1.8472684752	1.7190566807
1851	Arabs	9	3	-0.2433937357	-0.3367334989	-0.4884572184
1852	Arabs	5	1	-1.1344758991	-1.1414527881	-0.914949386
1853	Arabs	6	2	-1.7580501055	0.9359364681	0.2488806886
1854	Arabs	6	2	-0.3822177982	0.3228930401	-0.1099881915
1855	Arabs	4	2	0.510065303	1.6957886919	1.374821835
1856	Arabs	4	2	-1.8455850737	-0.7524237387	-0.8427662857
1857	Arabs	6	2	-0.6408695746	0.391499336	0.2053895983
1858	Arabs	6	2	1.1384402846	0.3675042025	0.4037691407
1859	Arabs	8	2	-1.396175305	-0.9086322993	-0.8861275875
1860	Arabs	3	3	0.2636067384	1.1764628357	0.7186078431
1861	Arabs	5	1	-0.5303071843	NA	NA
1862	Arabs	7	3	-0.8308949852	-0.1233638661	-0.1702241906
1863	Arabs	4	2	0.5640976256	1.0870096509	0.8904072188
1864	Arabs	4	2	-0.4488342638	0.1789289066	0.2116701374
1865	Arabs	4	2	0.6497907012	1.602440169	1.1628898362
1866	Arabs	7	3	-0.1944269733	0.2686429563	0.4021889582
1867	Arabs	10	2	-0.5533648503	-0.5972289061	-0.6546144011
1868	Arabs	5	1	1.0477440511	0.5145673001	0.4215379481
1869	Arabs	7	3	-0.4669588001	-1.8852158263	-1.5683413504
1870	Arabs	6	2	-0.4307727299	-0.5726304144	-0.6137589798
1871	Arabs	7	3	0.9213531276	1.0531673667	1.2274506651
1872	Arabs	4	2	1.1593728145	2.0923488291	1.8055636395
1873	Arabs	7	3	-0.1710313354	0.1914609789	0.1111624379
1874	Arabs	14	2	0.5623919114	0.093306775	0.0993610739
1875	Arabs	6	2	1.1932154107	-0.0899481131	0.1596114805
1876	Arabs	8	2	0.5069387818	0.1784253836	0.1828697443
1877	Arabs	5	3	0.6126360966	0.652484724	0.7701137284
1878	Arabs	6	2	0.06190589	-0.0746829119	-0.0551592165
1879	Arabs	5	1	-0.0700382277	0.8373260873	0.4396487538
1880	Arabs	5	1	-0.6483806299	-1.4269583376	-1.1978563084
1881	Arabs	6	2	1.1123349695	0.7069729467	0.8873397387
1882	Arabs	7	1	-0.9223572538	-1.6326012288	-1.216927472
1883	Arabs	7	3	-0.3044798356	-0.0376040191	-0.1231338159
1884	Arabs	6	2	0.6446864346	0.9795745304	0.9195101879
1885	Arabs	8	2	-0.4536486774	-0.4138146747	-0.3459170205
1886	Arabs	6	2	0.3247969974	0.3921296094	0.1954110226
1887	Arabs	7	3	-0.0880316768	-1.3501295726	-1.2692163577
1888	Arabs	7	3	-0.6072614512	-0.3603963929	-0.3140210478
1889	Arabs	8	2	0.9481863623	0.7972770984	0.7727170238
1890	Arabs	4	2	0.6869032181	0.697468507	0.9846302504
1891	Arabs	10	2	-1.3210722828	0.0972358643	-0.0760377257
1892	Arabs	6	2	2.0317835554	0.6330794221	1.0432100843
1893	Arabs	6	2	0.2672790517	0.0695294539	-0.0017172692
1894	Arabs	6	2	1.7779883882	1.6827703572	1.9106656143
1895	Arabs	4	2	1.5266806098	0.8416362399	0.7908700133
1896	Arabs	6	2	0.5092272594	1.3402713102	0.9477603833
1897	Arabs	7	3	0.0753104891	-0.3860229631	-0.4676435234
1898	Arabs	10	2	-0.6510658693	-0.851618331	-0.4630253951
1899	Arabs	4	2	0.700766204	0.7067578248	0.5687393131
1900	Arabs	5	1	1.7691617267	1.5647830511	1.4723242238
1901	Arabs	5	5	-0.3639217712	0.4938910905	0.4310236672
1902	Arabs	7	3	2.7888570738	NA	NA
1903	Arabs	6	2	0.0811143379	-0.8219189432	-0.6383222331
1904	Arabs	6	2	0.3197756842	0.1863020884	0.0399904864
1905	Arabs	9	1	0.7754049596	1.4097262091	1.0678132878
1906	Arabs	5	1	0.7618389205	1.2837691534	1.1892189445
1907	Arabs	4	2	-0.3869379034	-0.9037836806	-0.8822194245
1908	Arabs	5	1	1.9194016131	1.4956960888	1.6577266961
1909	Arabs	7	3	-0.3987229808	-0.38215633	-0.511439533
1910	Arabs	4	2	0.3033434829	0.9234606896	0.471153015
1911	Arabs	6	2	-1.4916267686	-2.1313683362	-2.0294273746
1912	Arabs	6	2	0.6423204789	0.6205929416	0.5018339494
1913	Arabs	6	2	-0.7388912164	-0.511202807	-0.649380907
1914	Arabs	5	1	-0.2374754377	-0.1975298899	-0.1633737614
1915	Arabs	6	2	0.0797489182	-0.6544297789	-0.6165599193
1916	Arabs	9	1	0.3493155159	1.1768254469	0.8249682212
1917	Arabs	7	3	1.6549749774	NA	NA
1918	Arabs	8	2	0.0971672271	-0.8178412266	-0.8056245877
1919	Arabs	8	2	-1.9471693729	-2.4635611022	-2.629343382
1920	Arabs	7	1	1.6108301396	2.0516124519	1.6924091351
1921	Arabs	4	2	0.0117944822	0.7465510008	0.6963791715
1922	Arabs	8	2	-2.3009581689	-1.4935896998	-1.5994917095
1923	Arabs	14	2	-2.3121004993	NA	NA
1924	Arabs	6	2	-0.7244933095	0.146444059	0.0497071103
1925	Arabs	4	2	1.3255068645	0.8692270038	1.2633099159
1926	Arabs	2	2	-0.4543162542	-0.1276027539	0.1024619609
1927	Arabs	6	2	2.4110974645	1.2822043871	2.6592805261
1928	Arabs	5	1	0.0545916778	-0.6460797967	-0.5856101369
1929	Arabs	4	2	0.5442548387	0.427802625	0.5141484547
1930	Arabs	6	2	0.9373129967	1.1937473821	1.2244307872
1931	Arabs	8	2	0.2545590214	0.7433183507	0.34574643
1932	Arabs	10	2	1.0366485273	1.0540046459	0.7063474157
1933	Arabs	5	1	1.8137625294	0.857924546	1.1545697091
1934	Arabs	4	2	1.1496824676	0.6743130908	0.7494741197
1935	Arabs	6	2	0.3396770928	0.7801088421	0.4630384261
1936	Arabs	7	3	-0.6395694609	0.0033075382	-0.3050097668
1937	Arabs	14	2	-0.5198452912	-1.4935167592	-1.5998997456
1938	Arabs	5	1	0.334127657	0.4612028066	0.1582708261
1939	Arabs	7	3	-0.4797694552	-0.1478918593	-0.0822516702
1940	Arabs	12	2	-1.1949940049	-0.3446853605	-0.5592176063
1941	Arabs	5	1	-0.5792841187	-0.0819478268	-0.2974781789
1942	Arabs	10	2	0.1448771735	0.7629138819	0.7344243517
1943	Arabs	4	2	-0.2659435593	0.1222457424	0.0079266826
1944	Arabs	10	2	2.2486028199	1.8145151548	1.4488083264
1945	Arabs	2	2	1.3462015646	1.140195524	1.1777227158
1946	Arabs	5	1	-0.0009619144	1.0049238208	0.6215284926
1947	Arabs	7	3	2.8718545653	NA	NA
1948	Arabs	3	1	2.4420835481	1.4958334178	2.0867275663
1949	Arabs	9	1	NA	-3.1495524021	-2.6307313059
1950	Arabs	6	2	-1.6927485587	-1.7667394102	-1.5924466031
1951	Arabs	6	2	1.3468812349	NA	NA
1952	Arabs	6	2	-0.467204166	-0.4268245357	-0.4501383119
1953	Arabs	4	2	-0.4954529371	-0.1600616107	-0.1146832913
1954	Arabs	6	2	0.3725868922	0.3634812806	0.0693827166
1955	Arabs	6	2	2.8505719727	NA	NA
1956	Arabs	6	2	-0.2830161706	-0.4218263919	-0.2816022862
1957	Arabs	6	2	-1.160528915	0.3386229447	-0.1674060527
1958	Arabs	6	2	0.629067237	1.2453048174	1.1243563566
1959	Arabs	6	2	-0.2936565814	0.4366742178	0.0702962036
1960	Arabs	3	1	-0.1101420134	0.2029519473	0.2268535277
1961	Arabs	4	2	1.680691428	1.4546848865	1.380404926
1962	Arabs	5	1	1.2119088621	NA	NA
1963	Arabs	4	2	0.092503545	0.4238509448	0.4991784691
1964	Arabs	7	3	0.0597574311	0.5176314675	0.5584774232
1965	Arabs	4	2	-1.1406792301	0.1666604871	0.020995313
1966	Arabs	9	1	-1.6990109351	-0.7042166346	-0.5540701067
1967	Arabs	6	2	0.1976478334	-0.2209008887	-0.3093471817
1968	Arabs	10	2	-0.1355065504	-0.0786872073	-0.1845905336
1969	Arabs	8	2	1.5499040858	0.9078793888	1.4150467127
1970	Arabs	10	2	1.4406400929	2.6116330264	1.9150581145
1971	Arabs	5	3	-0.1574337003	0.3176017267	0.4052901775
1972	Arabs	4	2	1.7356031049	1.5028459387	1.4762429548
1973	Arabs	6	2	0.328584751	1.1234890832	0.5573191723
1974	Arabs	4	2	1.8099105573	NA	NA
1975	Arabs	6	2	-1.3891787913	-1.0184922971	-0.9650365237
1976	Arabs	5	3	-1.2359361511	-1.4728460436	-1.0145821471
1977	Arabs	4	2	2.2867529752	2.2394650031	2.4276793602
1978	Arabs	4	2	-0.0274784266	0.1382934294	0.0584426244
1979	Arabs	6	2	-0.8394948558	NA	NA
1980	Arabs	5	1	NA	1.2341679635	1.9020266947
1981	Arabs	6	2	-0.5604853381	0.3057163248	0.1910664062
1982	Arabs	6	2	-0.2755112277	-1.3166986291	-1.0283547673
1983	Arabs	7	3	-1.2560840642	-1.468097802	-1.0295925879
1984	Arabs	8	2	-0.0482548208	-0.3888475962	-0.2410027438
1985	Arabs	8	2	-1.6406265366	-1.5548062748	-1.3107958468
1986	Arabs	4	2	0.325455635	0.1823188037	0.4209398914
1987	Arabs	10	2	0.9099766974	1.3364095344	1.1337386102
1988	Arabs	8	2	-0.1590650465	0.2573331192	0.0750108199
1989	Arabs	10	2	0.6650819066	0.445202058	0.2658993944
1990	Arabs	6	2	-0.4138132612	-0.5412121117	-0.5646030811
1991	Arabs	9	1	0.1917156439	-0.4090998606	-0.3118072308
1992	Arabs	5	3	-1.7420736721	-2.0577879182	-2.1681557202
1993	Arabs	6	2	1.024622097	1.2975657819	1.6589698662
1994	Arabs	5	3	-0.2055581521	-1.0068849781	-0.8964179185
1995	Arabs	6	2	-1.5580583759	-0.838247754	-0.9664573029
1996	Arabs	6	2	1.1862260941	0.7557963864	0.6589234571
1997	Arabs	5	1	1.2010118967	0.7759765266	0.7424370896
1998	Arabs	6	2	1.3877551128	1.3115338518	1.4980555975
1999	Arabs	5	1	-0.5034523143	0.0291534491	0.0589188594
[truncated: 936 more rows]
